# Supplementary material for: The Azurin Coding Gene: Origin and Phylogenetic Distribution
Source: Microorganisms. 2021 Dec 22;10(1):9. doi: 10.3390/microorganisms10010009 (PMC8779525; doi:10.3390/microorganisms10010009)
Supplement: Supplementary file 1 [file microorganisms-10-00009-s001.zip]

Archive with 2 entries (2 files):
- Supplementary Figure S1.pdf
- Supplementary_tables.xlsx
