# Supplementary material for: The Azurin Coding Gene: Origin and Phylogenetic Distribution
Source: Microorganisms. 2021 Dec 22;10(1):9. doi: 10.3390/microorganisms10010009 (PMC8779525; doi:10.3390/microorganisms10010009)
Supplement: Supplementary file 1 [file microorganisms-10-00009-s001.zip › Supplementary_tables.xlsx]

## Sheet: Supplementary Table S1
	Table S1: List of retrieved hits for Azurin gene. Hits are classified according to NCBI Taxonomy annotation
	Phylum	Accession	Phylum	Accession	Phylum	Accession
	Proteobacteria	CAB3905769.1	Bacteroidetes	RYG03855.1	PVC superphylum	HCK41620.1
	Proteobacteria	CAB3649101.1	Bacteroidetes	MAJ50535.1	PVC superphylum	QJE96489.1
	Proteobacteria	MPT29745.1	Bacteroidetes	RKW06366.1	PVC superphylum	RYD22235.1
	Proteobacteria	CAB3959857.1	Bacteroidetes	ATA88211.1	PVC superphylum	MBK1814889.1
	Proteobacteria	CAB3867819.1	Bacteroidetes	EEK14959.1	PVC superphylum	MBD5779760.1
	Proteobacteria	CAB3924111.1	Bacteroidetes	PKL77916.1	PVC superphylum	MBE2205834.1
	Proteobacteria	CAB3829992.1	Bacteroidetes	MBE2185385.1	PVC superphylum	MBG7608859.1
	Proteobacteria	CAB3701239.1	Bacteroidetes	MAY22699.1	PVC superphylum	MBK73643.1
	Proteobacteria	CAB3740165.1	Bacteroidetes	MBO6648180.1	PVC superphylum	MBT6168627.1
	Proteobacteria	MBQ2649083.1	Bacteroidetes	MBO6547669.1	PVC superphylum	MBT7970417.1
	Proteobacteria	NMU91944.1	Bacteroidetes	MBO6525097.1	PVC superphylum	MBT7215996.1
	Proteobacteria	PJM89633.1	Bacteroidetes	MBO6571143.1	PVC superphylum	MBT6400892.1
	Proteobacteria	PJM71440.1	Bacteroidetes	OAN59675.1	PVC superphylum	MBT4798199.1
	Proteobacteria	OCZ68232.1	Bacteroidetes	AFL82343.1	PVC superphylum	HCQ80402.1
	Proteobacteria	OCZ55713.1	Bacteroidetes	RKW16012.1	PVC superphylum	HCN79875.1
	Proteobacteria	OAS84611.1	Bacteroidetes	HCT52880.1	PVC superphylum	HBI33440.1
	Proteobacteria	AMG48013.1	Bacteroidetes	MAB66988.1	PVC superphylum	HAN83577.1
	Proteobacteria	ALX87060.1	Bacteroidetes	SOE23635.1	PVC superphylum	HAE17724.1
	Proteobacteria	CUJ17049.1	Bacteroidetes	PWH84292.1	PVC superphylum	OUV80519.1
	Proteobacteria	CUI53727.1	Bacteroidetes	RMA58265.1	PVC superphylum	RZN82838.1
	Proteobacteria	CUI82581.1	Bacteroidetes	REE84136.1	PVC superphylum	HBF16214.1
	Proteobacteria	CUK02662.1	Bacteroidetes	SMO95479.1	PVC superphylum	AOS43321.1
	Proteobacteria	AKP91709.1	Bacteroidetes	TDU34445.1	PVC superphylum	QUE50669.1
	Proteobacteria	CAB3639802.1	Bacteroidetes	MBL6607779.1	PVC superphylum	HGO56249.1
	Proteobacteria	SQG77130.1	Bacteroidetes	NBT87699.1	PVC superphylum	RYD30961.1
	Proteobacteria	CUR79812.1	Bacteroidetes	MBL7471908.1	PVC superphylum	MBM3854855.1
	Proteobacteria	CUR73744.1	Bacteroidetes	MRT17786.1	PVC superphylum	MBC7981001.1
	Proteobacteria	CUR67447.1	Bacteroidetes	KXO00954.1	PVC superphylum	MBK1827983.1
	Proteobacteria	MBN9641833.1	Bacteroidetes	SDI99572.1	PVC superphylum	MBK1883300.1
	Proteobacteria	QQV14037.1	Bacteroidetes	TCM56761.1	PVC superphylum	MBC9884568.1
	Proteobacteria	MBK1981957.1	Bacteroidetes	MBF4516450.1	PVC superphylum	MBC9871269.1
	Proteobacteria	QQE60292.1	Bacteroidetes	MTD69652.1	PVC superphylum	MBT6380374.1
	Proteobacteria	QPR97126.1	Bacteroidetes	KIQ22012.1	PVC superphylum	PTX96380.1
	Proteobacteria	NYS16231.1	Bacteroidetes	SRX53666.1	PVC superphylum	MBT5814171.1
	Proteobacteria	QKQ53725.1	Bacteroidetes	TXD68040.1	PVC superphylum	MBT6767549.1
	Proteobacteria	QKI74649.1	Bacteroidetes	KQX15748.1	PVC superphylum	MBT5167871.1
	Proteobacteria	QKI69579.1	Bacteroidetes	PIQ62722.1	PVC superphylum	MBT3483304.1
	Proteobacteria	NEV06504.1	Bacteroidetes	MBE7641149.1	PVC superphylum	PZR72519.1
	Proteobacteria	KAA5920272.1	Bacteroidetes	SHL36618.1	PVC superphylum	QTN33256.1
	Proteobacteria	QEQ25135.1	Bacteroidetes	OXB04897.1	PVC superphylum	MBI5690982.1
	Proteobacteria	AXA80484.1	Bacteroidetes	NGX84752.1	PVC superphylum	MBL9193057.1
	Proteobacteria	PNL95667.1	Bacteroidetes	SFF71840.1	PVC superphylum	OUU58315.1
	Proteobacteria	OMG92368.1	Bacteroidetes	MBO2545809.1	PVC superphylum	MBP7949145.1
	Proteobacteria	OMG88682.1	Bacteroidetes	APS40300.1	PVC superphylum	HCR28449.1
	Proteobacteria	OFS53618.1	Bacteroidetes	PWK00716.1	PVC superphylum	MAM89995.1
	Proteobacteria	OFO68973.1	Bacteroidetes	OXG00151.1	PVC superphylum	HCY58199.1
	Proteobacteria	OFQ42015.1	Bacteroidetes	MBI6116517.1	PVC superphylum	HAU59956.1
	Proteobacteria	OFL39771.1	Bacteroidetes	MBI6120191.1	PVC superphylum	MBL66409.1
	Proteobacteria	AUZ20381.1	Bacteroidetes	PBJ12329.1	PVC superphylum	MBL9202629.1
	Proteobacteria	KWU17700.1	Bacteroidetes	MBS7231083.1	PVC superphylum	MBL4576462.1
	Proteobacteria	PNM92579.1	Bacteroidetes	SRX75872.1	PVC superphylum	MBI4624035.1
	Proteobacteria	CKI08638.1	Bacteroidetes	TXD73697.1	PVC superphylum	MBU3666605.1
	Proteobacteria	CUI51711.1	Bacteroidetes	MBO6793159.1	PVC superphylum	MBA3961578.1
	Proteobacteria	CUK05498.1	Bacteroidetes	QOG01798.1	PVC superphylum	MBI5688640.1
	Proteobacteria	CUK19470.1	Bacteroidetes	MBT8309828.1	PVC superphylum	MBT7651145.1
	Proteobacteria	CUI96583.1	Bacteroidetes	MBB6681550.1	PVC superphylum	OUW15701.1
	Proteobacteria	CUJ52686.1	Bacteroidetes	NNL61048.1	PVC superphylum	HET88956.1
	Proteobacteria	CUI93116.1	Bacteroidetes	NND10432.1	PVC superphylum	MBM3842386.1
	Proteobacteria	CUJ89291.1	Bacteroidetes	RZV69371.1	PVC superphylum	MBC8149598.1
	Proteobacteria	CUJ40333.1	Bacteroidetes	KIA98798.1	PVC superphylum	MBM3864850.1
	Proteobacteria	CUJ49340.1	Bacteroidetes	NNK27109.1	PVC superphylum	OUU24293.1
	Proteobacteria	CUI44467.1	Bacteroidetes	MBT8303107.1	PVC superphylum	NDG99937.1
	Proteobacteria	CUI67601.1	Bacteroidetes	TXE05523.1	PVC superphylum	HBE95949.1
	Proteobacteria	CUJ26016.1	Bacteroidetes	OUL63273.1	PVC superphylum	MBR00223.1
	Proteobacteria	CUJ39855.1	Bacteroidetes	MBJ7880545.1	PVC superphylum	MBE2204980.1
	Proteobacteria	CUJ73360.1	Bacteroidetes	RKW04377.1	PVC superphylum	NDH16181.1
	Proteobacteria	CUJ68346.1	Bacteroidetes	EJU29166.1	PVC superphylum	MBA2584947.1
	Proteobacteria	CUI42128.1	Bacteroidetes	RMB32604.1	PVC superphylum	MBL62982.1
	Proteobacteria	CUJ47056.1	Bacteroidetes	RKQ46970.1	PVC superphylum	MBL66311.1
	Proteobacteria	CUJ34864.1	Bacteroidetes	MBK5191796.1	PVC superphylum	MBC9897277.1
	Proteobacteria	CUJ11945.1	Bacteroidetes	AWK05134.1	PVC superphylum	RPF80765.1
	Proteobacteria	KOQ56236.1	Bacteroidetes	SHM62860.1	PVC superphylum	HAF59482.1
	Proteobacteria	KOQ39511.1	Bacteroidetes	PRX44362.1	PVC superphylum	MAE53043.1
	Proteobacteria	KOQ32357.1	Bacteroidetes	MBK6264204.1	PVC superphylum	MBA2434563.1
	Proteobacteria	KOQ21573.1	Bacteroidetes	MBQ0769636.1	PVC superphylum	MBI1369122.1
	Proteobacteria	KOQ42796.1	Bacteroidetes	NBW70180.1	PVC superphylum	RXK55180.1
	Proteobacteria	KOQ42278.1	Bacteroidetes	MXO05552.1	PVC superphylum	MBL6923112.1
	Proteobacteria	KOQ27921.1	Bacteroidetes	AOC93382.1	PVC superphylum	OUV10188.1
	Proteobacteria	KMJ88013.1	Bacteroidetes	SCY21572.1	PVC superphylum	HBJ61910.1
	Proteobacteria	CCH07310.1	Bacteroidetes	ERI63298.1	PVC superphylum	MAD34670.1
	Proteobacteria	EFV87221.1	Bacteroidetes	AYN03180.1	PVC superphylum	NJM38645.1
	Proteobacteria	AOU94941.1	Bacteroidetes	GIM52412.1	PVC superphylum	MAK27739.1
	Proteobacteria	KNY04307.1	Bacteroidetes	MBL0737111.1	PVC superphylum	RCL34050.1
	Proteobacteria	CAB3955242.1	Bacteroidetes	CEN32761.1	PVC superphylum	MBB21740.1
	Proteobacteria	CAB3822006.1	Bacteroidetes	MAO66283.1	PVC superphylum	MAT32141.1
	Proteobacteria	CAB3914052.1	Bacteroidetes	GIM53558.1	PVC superphylum	RPF90531.1
	Proteobacteria	CAB3733898.1	Bacteroidetes	GHA37716.1	PVC superphylum	MSU19738.1
	Proteobacteria	EGP47536.1	Bacteroidetes	CEN34751.1	PVC superphylum	MBL9211802.1
	Proteobacteria	EFF73435.1	Bacteroidetes	CEN38896.1	PVC superphylum	MAF22639.1
	Proteobacteria	CAB3839043.1	Bacteroidetes	MAO48217.1	PVC superphylum	NCF87483.1
	Proteobacteria	CUJ74675.1	Bacteroidetes	KJJ38830.1	PVC superphylum	NCF94951.1
	Proteobacteria	CUK01361.1	Bacteroidetes	ATA68979.1	PVC superphylum	MBP52070.1
	Proteobacteria	PWY52779.1	Bacteroidetes	GGZ73400.1	PVC superphylum	MBT7404937.1
	Proteobacteria	OFU81684.1	Bacteroidetes	SKB39877.1	PVC superphylum	MBT5716047.1
	Proteobacteria	CUJ42477.1	Bacteroidetes	PID68878.1	PVC superphylum	MBT3666855.1
	Proteobacteria	PWV38981.1	Bacteroidetes	EPD28198.1	PVC superphylum	MBT5916795.1
	Proteobacteria	MBP6707260.1	Bacteroidetes	TYC14884.1	PVC superphylum	MBT7406808.1
	Proteobacteria	CAB3919878.1	Bacteroidetes	TYB73114.1	PVC superphylum	MBT3540203.1
	Proteobacteria	NYE23333.1	Bacteroidetes	SKB61991.1	PVC superphylum	MBG69723.1
	Proteobacteria	NYE83053.1	Bacteroidetes	PKD16612.1	PVC superphylum	NBR59030.1
	Proteobacteria	AUT50362.1	Bacteroidetes	SUX18991.1	PVC superphylum	NBR09539.1
	Proteobacteria	AUA59922.1	Bacteroidetes	SDW85051.1	PVC superphylum	MAY05989.1
	Proteobacteria	CAB3708260.1	Bacteroidetes	MBU3860692.1	PVC superphylum	ACB75356.1
	Proteobacteria	VEE55549.1	Bacteroidetes	PIE49868.1	PVC superphylum	MBB80979.1
	Proteobacteria	NMK49879.1	Bacteroidetes	EJG02925.1	PVC superphylum	HCQ37940.1
	Proteobacteria	OWT67289.1	Bacteroidetes	PWB25544.1	PVC superphylum	HBM78978.1
	Proteobacteria	CAB3655225.1	Bacteroidetes	KAF2081531.1	PVC superphylum	MBQ97675.1
	Proteobacteria	RBP19312.1	Bacteroidetes	MAT90203.1	PVC superphylum	PAW87481.1
	Proteobacteria	EJO32946.1	Bacteroidetes	GGF10829.1	PVC superphylum	HAY74073.1
	Proteobacteria	AZS82765.1	Bacteroidetes	PWJ60585.1	PVC superphylum	SDR70740.1
	Proteobacteria	CAB3694811.1	Bacteroidetes	RKW05733.1	PVC superphylum	MBT5909345.1
	Proteobacteria	HCW21797.1	Bacteroidetes	MBP1225731.1	PVC superphylum	MBT6852553.1
	Proteobacteria	SHH85796.1	Bacteroidetes	QLC65429.1	PVC superphylum	MBT7924437.1
	Proteobacteria	KNE26356.1	Bacteroidetes	SHG94151.1	PVC superphylum	MBT7740189.1
	Proteobacteria	CUI85060.1	Bacteroidetes	SFN78718.1	PVC superphylum	MBT3569685.1
	Proteobacteria	MBB1596654.1	Bacteroidetes	RKD17016.1	PVC superphylum	OUU07371.1
	Proteobacteria	AMG39011.1	Bacteroidetes	OXA86392.1	PVC superphylum	MBA3882885.1
	Proteobacteria	QBW78423.1	Bacteroidetes	OIV41457.1	PVC superphylum	MBT7650917.1
	Proteobacteria	VTQ76092.1	Bacteroidetes	MBG6236216.1	PVC superphylum	NBX59905.1
	Proteobacteria	VTR27718.1	Bacteroidetes	KAF2517668.1	PVC superphylum	MBO26481.1
	Proteobacteria	VTP87730.1	Bacteroidetes	MBB6388139.1	PVC superphylum	HAW97802.1
	Proteobacteria	VEI27152.1	Bacteroidetes	MBB4803181.1	PVC superphylum	HAO95114.1
	Proteobacteria	VEF54523.1	Bacteroidetes	RXM44836.1	PVC superphylum	HBJ61715.1
	Proteobacteria	VEF40241.1	Bacteroidetes	OXA97966.1	PVC superphylum	HAY74834.1
	Proteobacteria	VDL08767.1	Bacteroidetes	MBJ2125702.1	PVC superphylum	MBO26635.1
	Proteobacteria	SQH16161.1	Bacteroidetes	MBO6536115.1	PVC superphylum	MAK26793.1
	Proteobacteria	SQG60521.1	Bacteroidetes	KAF2331798.1	PVC superphylum	ACB75086.1
	Proteobacteria	SQE20478.1	Bacteroidetes	OXB10903.1	PVC superphylum	ATC63153.1
	Proteobacteria	SQE15057.1	Bacteroidetes	PYF70596.1	PVC superphylum	NBB79799.1
	Proteobacteria	SQE18802.1	Bacteroidetes	RYJ37291.1	PVC superphylum	MBT6959266.1
	Proteobacteria	SQE02384.1	Bacteroidetes	MBK5212958.1	PVC superphylum	MBP7142781.1
	Proteobacteria	SQE02832.1	Bacteroidetes	RXM46603.1	PVC superphylum	MBN12238.1
	Proteobacteria	SQE09245.1	Bacteroidetes	HBB49149.1	PVC superphylum	MBP8256341.1
	Proteobacteria	SQD91160.1	Bacteroidetes	NEN24241.1	PVC superphylum	MBL50193.1
	Proteobacteria	SQD85340.1	Bacteroidetes	TDX11574.1	PVC superphylum	MBJ05682.1
	Proteobacteria	SQD81597.1	Bacteroidetes	KRD58389.1	PVC superphylum	OHE84242.1
	Proteobacteria	SUV85146.1	Bacteroidetes	NWL03965.1	PVC superphylum	MSU48969.1
	Proteobacteria	SUV77622.1	Bacteroidetes	SFC83437.1	PVC superphylum	QNN22749.1
	Proteobacteria	SUW02650.1	Bacteroidetes	AXB57147.1	PVC superphylum	MBI2814568.1
	Proteobacteria	SUV94074.1	Bacteroidetes	SMO37644.1	PVC superphylum	MBN38312.1
	Proteobacteria	SUV82353.1	Bacteroidetes	KAF2329291.1	PVC superphylum	MBD5778910.1
	Proteobacteria	SUV70868.1	Bacteroidetes	RXJ45432.1	PVC superphylum	MBI61082.1
	Proteobacteria	SUV64448.1	Bacteroidetes	MWW25633.1	PVC superphylum	OUU36931.1
	Proteobacteria	SUV55118.1	Bacteroidetes	TDY61580.1	PVC superphylum	MBP6865228.1
	Proteobacteria	SUV75722.1	Bacteroidetes	MBF7090282.1	PVC superphylum	HBU58483.1
	Proteobacteria	SUV55930.1	Bacteroidetes	HCX22911.1	PVC superphylum	MSU24179.1
	Proteobacteria	SPR39385.1	Bacteroidetes	MBE60788.1	PVC superphylum	KAF0093243.1
	Proteobacteria	SPR53189.1	Bacteroidetes	MAE85974.1	PVC superphylum	NIX02034.1
	Proteobacteria	SPR49397.1	Bacteroidetes	SMD01693.1	PVC superphylum	HAT60894.1
	Proteobacteria	SPR45593.1	Bacteroidetes	MAZ26952.1	PVC superphylum	MAT46629.1
	Proteobacteria	SPR38486.1	Bacteroidetes	RKS34296.1	PVC superphylum	MBM51279.1
	Proteobacteria	SNW21556.1	Bacteroidetes	OXG04691.1	PVC superphylum	EDY81078.1
	Proteobacteria	SNV92226.1	Bacteroidetes	OCB77685.1	PVC superphylum	PTY08179.1
	Proteobacteria	CFW82263.1	Bacteroidetes	MBS7253039.1	PVC superphylum	NRB26341.1
	Proteobacteria	CZQ33233.1	Bacteroidetes	QDW20772.1	PVC superphylum	MBU61444.1
	Proteobacteria	QJP67722.1	Bacteroidetes	OXA73405.1	PVC superphylum	MBE2213375.1
	Proteobacteria	QJP60307.1	Bacteroidetes	SRX54885.1	PVC superphylum	AWT59015.1
	Proteobacteria	QIX99771.1	Bacteroidetes	TBX24317.1	PVC superphylum	PTX96657.1
	Proteobacteria	BBH99269.1	Bacteroidetes	KPM48146.1	PVC superphylum	MBB08259.1
	Proteobacteria	AZV84501.1	Bacteroidetes	PBI88533.1	PVC superphylum	MBT3540244.1
	Proteobacteria	AZV88057.1	Bacteroidetes	QSW89845.1	PVC superphylum	MAE53764.1
	Proteobacteria	AZR86667.1	Bacteroidetes	CDF78056.1	PVC superphylum	MBR67356.1
	Proteobacteria	AZS06047.1	Bacteroidetes	CAC9976695.1	PVC superphylum	MBI5770691.1
	Proteobacteria	AZS02260.1	Bacteroidetes	SHG72795.1	PVC superphylum	MAL85665.1
	Proteobacteria	AUR57634.1	Bacteroidetes	SEO82735.1	PVC superphylum	MBS0630282.1
	Proteobacteria	AUR64697.1	Bacteroidetes	RNC79491.1	PVC superphylum	MBE34663.1
	Proteobacteria	AUR61086.1	Bacteroidetes	OXA89879.1	PVC superphylum	HAT18946.1
	Proteobacteria	AUR68323.1	Bacteroidetes	KFF15538.1	PVC superphylum	MBK1834132.1
	Proteobacteria	AUL13144.1	Bacteroidetes	MBF4484085.1	PVC superphylum	MBL9188703.1
	Proteobacteria	AUL09559.1	Bacteroidetes	QGK74924.1	PVC superphylum	MAK46253.1
	Proteobacteria	AUL05954.1	Bacteroidetes	REA61239.1	PVC superphylum	MBP36060.1
	Proteobacteria	AUK98955.1	Bacteroidetes	MBD3616120.1	PVC superphylum	MBI23070.1
	Proteobacteria	AUK95369.1	Bacteroidetes	KJD35533.1	PVC superphylum	OUU42520.1
	Proteobacteria	AUK91586.1	Bacteroidetes	CAD5350196.1	PVC superphylum	MBT5908602.1
	Proteobacteria	AUK87951.1	Bacteroidetes	CAD5344313.1	PVC superphylum	MBT6852222.1
	Proteobacteria	AUK84341.1	Bacteroidetes	CAA9201933.1	PVC superphylum	MBT7924357.1
	Proteobacteria	AUK80691.1	Bacteroidetes	CAA9199941.1	PVC superphylum	MBT7741483.1
	Proteobacteria	AUK77249.1	Bacteroidetes	SHF52102.1	PVC superphylum	MBT4665879.1
	Proteobacteria	AUK73620.1	Bacteroidetes	OXB14785.1	PVC superphylum	MBT3570608.1
	Proteobacteria	AUK69982.1	Bacteroidetes	KFF05988.1	PVC superphylum	MAL85704.1
	Proteobacteria	AUK66183.1	Bacteroidetes	PIF59691.1	PVC superphylum	MBT3636217.1
	Proteobacteria	AUK62549.1	Bacteroidetes	MAP81501.1	PVC superphylum	MAS79296.1
	Proteobacteria	AUL02403.1	Bacteroidetes	OMQ13589.1	PVC superphylum	MBT62824.1
	Proteobacteria	ATH55901.1	Bacteroidetes	TRZ47251.1	PVC superphylum	MSU46752.1
	Proteobacteria	ATH52293.1	Bacteroidetes	THD69490.1	PVC superphylum	MBC8010078.1
	Proteobacteria	ATH48661.1	Bacteroidetes	MBA6152770.1	PVC superphylum	MAN36155.1
	Proteobacteria	ATH45052.1	Bacteroidetes	AUS05690.1	PVC superphylum	HAD21157.1
	Proteobacteria	ATH41534.1	Bacteroidetes	MBP9137916.1	PVC superphylum	MBD36559.1
	Proteobacteria	ATH37920.1	Bacteroidetes	MBK9536253.1	PVC superphylum	MBM3873825.1
	Proteobacteria	ATH34340.1	Bacteroidetes	MBK6943216.1	PVC superphylum	HAW98395.1
	Proteobacteria	ATH30887.1	Bacteroidetes	MBK7240901.1	PVC superphylum	MAN37242.1
	Proteobacteria	ATH27107.1	Bacteroidetes	MBK7296488.1	PVC superphylum	AHF92689.1
	Proteobacteria	ATH23559.1	Bacteroidetes	MBK6475038.1	PVC superphylum	OUU28675.1
	Proteobacteria	ATH19978.1	Bacteroidetes	SHL56886.1	PVC superphylum	MSU25055.1
	Proteobacteria	ASX64759.1	Bacteroidetes	OXE96823.1	PVC superphylum	MBE7537076.1
	Proteobacteria	ASX93750.1	Bacteroidetes	ABQ05439.1	PVC superphylum	MBP7140556.1
	Proteobacteria	ASX90119.1	Bacteroidetes	HAT63830.1	PVC superphylum	HAD22110.1
	Proteobacteria	ASX86670.1	Bacteroidetes	MAL60906.1	PVC superphylum	MBD36922.1
	Proteobacteria	ASX83040.1	Bacteroidetes	MAH86330.1	PVC superphylum	PZR72108.1
	Proteobacteria	ASX79266.1	Bacteroidetes	OUX48208.1	PVC superphylum	MBL6919016.1
	Proteobacteria	ASX75819.1	Bacteroidetes	NJX16138.1	PVC superphylum	MBS0664056.1
	Proteobacteria	ASX72029.1	Bacteroidetes	PDH56379.1	PVC superphylum	NNM30800.1
	Proteobacteria	ASX68390.1	Bacteroidetes	RKW07857.1	PVC superphylum	NNC88437.1
	Proteobacteria	ASX61128.1	Bacteroidetes	TVZ25850.1	PVC superphylum	NDH16063.1
	Proteobacteria	ASX57498.1	Bacteroidetes	MBI1289368.1	PVC superphylum	MBI2516639.1
	Proteobacteria	ASX53865.1	Bacteroidetes	SLK04225.1	PVC superphylum	MBA4138441.1
	Proteobacteria	ASX50382.1	Bacteroidetes	PKD18002.1	PVC superphylum	MBL9217434.1
	Proteobacteria	ASX46580.1	Bacteroidetes	OEY72345.1	PVC superphylum	HAV13426.1
	Proteobacteria	ASX43102.1	Bacteroidetes	KQB37546.1	PVC superphylum	MBL6826836.1
	Proteobacteria	ASX39467.1	Bacteroidetes	PAM95417.1	PVC superphylum	MBI2497670.1
	Proteobacteria	ASX35657.1	Bacteroidetes	GGW85754.1	PVC superphylum	NDV61106.1
	Proteobacteria	ASX32021.1	Bacteroidetes	PZX65333.1	PVC superphylum	MBB5034968.1
	Proteobacteria	AQK13390.1	Bacteroidetes	PNW21976.1	PVC superphylum	MBK1857659.1
	Proteobacteria	AQJ95217.1	Bacteroidetes	KRG28973.1	PVC superphylum	GHC12895.1
	Proteobacteria	AQJ73465.1	Bacteroidetes	TCM03650.1	PVC superphylum	RYD29956.1
	Proteobacteria	AQJ42593.1	Bacteroidetes	PYF30127.1	PVC superphylum	OUW40723.1
	Proteobacteria	AQK20659.1	Bacteroidetes	PYF60147.1	PVC superphylum	MAH12633.1
	Proteobacteria	AQK17022.1	Bacteroidetes	SNR61135.1	PVC superphylum	KXU34487.1
	Proteobacteria	AQK09758.1	Bacteroidetes	QVY66022.1	PVC superphylum	MBP9912321.1
	Proteobacteria	AQK06119.1	Bacteroidetes	SMD10518.1	PVC superphylum	MBP6507886.1
	Proteobacteria	AQK02505.1	Bacteroidetes	MBE80173.1	PVC superphylum	PYI91762.1
	Proteobacteria	AQJ98872.1	Bacteroidetes	MAL17807.1	PVC superphylum	MAB59304.1
	Proteobacteria	AQJ91586.1	Bacteroidetes	SFD10998.1	PVC superphylum	HBE23101.1
	Proteobacteria	AQJ87958.1	Bacteroidetes	MBB5268583.1	PVC superphylum	PAZ06192.1
	Proteobacteria	AQJ84347.1	Bacteroidetes	KAA5826377.1	PVC superphylum	PAW62113.1
	Proteobacteria	AQJ80708.1	Bacteroidetes	TSJ80415.1	PVC superphylum	RRK01669.1
	Proteobacteria	AQJ77080.1	Bacteroidetes	HAP69057.1	PVC superphylum	HBR94852.1
	Proteobacteria	AQJ69825.1	Bacteroidetes	GET48150.1	PVC superphylum	MBT7855062.1
	Proteobacteria	AQJ66203.1	Bacteroidetes	GET46320.1	PVC superphylum	MBG30998.1
	Proteobacteria	AQJ62575.1	Bacteroidetes	MBD1424896.1	PVC superphylum	MBA3848639.1
	Proteobacteria	AQJ58952.1	Bacteroidetes	PQJ15211.1	PVC superphylum	PTY08072.1
	Proteobacteria	AQJ55324.1	Bacteroidetes	QCY68568.1	PVC superphylum	MBI2513463.1
	Proteobacteria	AQJ38988.1	Bacteroidetes	MBD1433871.1	PVC superphylum	MBN8417306.1
	Proteobacteria	AQJ35356.1	Bacteroidetes	RZF59618.1	PVC superphylum	RRJ97646.1
	Proteobacteria	AQJ31728.1	Bacteroidetes	MBL6825544.1	PVC superphylum	RRK02065.1
	Proteobacteria	AQJ28097.1	Bacteroidetes	MBO3097644.1	PVC superphylum	MBT6959322.1
	Proteobacteria	AQJ24640.1	Bacteroidetes	KQO22400.1	PVC superphylum	MBT6463947.1
	Proteobacteria	AQJ20862.1	Bacteroidetes	OZA54536.1	PVC superphylum	MBT5692274.1
	Proteobacteria	AQJ17410.1	Bacteroidetes	OZA26366.1	PVC superphylum	MBT5380741.1
	Proteobacteria	AQJ13777.1	Bacteroidetes	OYZ32956.1	PVC superphylum	MBT4225577.1
	Proteobacteria	AQJ09979.1	Bacteroidetes	SOC79918.1	PVC superphylum	MBT5903422.1
	Proteobacteria	AQJ06352.1	Bacteroidetes	NLN24680.1	PVC superphylum	MBT3469769.1
	Proteobacteria	AQJ02882.1	Bacteroidetes	NEU06965.1	PVC superphylum	GHC55241.1
	Proteobacteria	AQI99084.1	Bacteroidetes	SDM55772.1	PVC superphylum	MBK8859294.1
	Proteobacteria	AQI95619.1	Bacteroidetes	NQX40680.1	PVC superphylum	MBL9214018.1
	Proteobacteria	AQI91821.1	Bacteroidetes	RMG67078.1	PVC superphylum	EIP96514.1
	Proteobacteria	AQI88356.1	Bacteroidetes	TRZ46437.1	PVC superphylum	AHF93553.1
	Proteobacteria	AQI84723.1	Bacteroidetes	TKS55660.1	PVC superphylum	MBI5425952.1
	Proteobacteria	AQI80944.1	Bacteroidetes	KUF47193.1	PVC superphylum	TAE93136.1
	Proteobacteria	AQI77468.1	Bacteroidetes	KRB56053.1	PVC superphylum	RCL36853.1
	Proteobacteria	AQI73839.1	Bacteroidetes	MVZ67590.1	PVC superphylum	RRJ98259.1
	Proteobacteria	AQI70210.1	Bacteroidetes	QGA25480.1	PVC superphylum	OAM90175.1
	Proteobacteria	AQI66581.1	Bacteroidetes	MBS3739612.1	PVC superphylum	MBL6828378.1
	Proteobacteria	AQI62784.1	Bacteroidetes	NBC57669.1	PVC superphylum	MAW20293.1
	Proteobacteria	AQI59172.1	Bacteroidetes	PRY53002.1	PVC superphylum	MBL6838174.1
	Proteobacteria	AQI55426.1	Bacteroidetes	KAB1065293.1	PVC superphylum	MBL6913377.1
	Proteobacteria	AQI51801.1	Bacteroidetes	SHJ54960.1	PVC superphylum	MSU73028.1
	Proteobacteria	AQI35943.1	Bacteroidetes	SDW60719.1	PVC superphylum	RFC51375.1
	Proteobacteria	AQI32330.1	Bacteroidetes	CAG4991331.1	PVC superphylum	MAJ15920.1
	Proteobacteria	AQI28683.1	Bacteroidetes	MBE8723803.1	PVC superphylum	OUU73739.1
	Proteobacteria	AQI24917.1	Bacteroidetes	GIJ93306.1	PVC superphylum	RZO60520.1
	Proteobacteria	AQI20836.1	Bacteroidetes	RED26444.1	PVC superphylum	MAZ12198.1
	Proteobacteria	AQI16748.1	Bacteroidetes	VEJ18202.1	PVC superphylum	MAJ16872.1
	Proteobacteria	AQI12793.1	Bacteroidetes	GIM56920.1	PVC superphylum	OUU70931.1
	Proteobacteria	AQI08624.1	Bacteroidetes	AYW36175.1	PVC superphylum	MBQ11083.1
	Proteobacteria	AQI04989.1	Bacteroidetes	AWL77625.1	PVC superphylum	MAZ13122.1
	Proteobacteria	AQI01529.1	Bacteroidetes	CEN46363.1	PVC superphylum	TAG27573.1
	Proteobacteria	AQH97888.1	Bacteroidetes	CEN51827.1	PVC superphylum	MBP7482518.1
	Proteobacteria	AQH94100.1	Bacteroidetes	NDB02637.1	PVC superphylum	PHX85887.1
	Proteobacteria	AQH90483.1	Bacteroidetes	GIM50263.1	PVC superphylum	RZO60158.1
	Proteobacteria	AQH86853.1	Bacteroidetes	GIJ96437.1	PVC superphylum	MBU63315.1
	Proteobacteria	AQH83213.1	Bacteroidetes	ATA88584.1	PVC superphylum	MBI4624933.1
	Proteobacteria	AQH79583.1	Bacteroidetes	RYD80418.1	PVC superphylum	SDS12318.1
	Proteobacteria	AQH76114.1	Bacteroidetes	SKC01192.1	PVC superphylum	MAS75495.1
	Proteobacteria	AQH72482.1	Bacteroidetes	MVZ63980.1	PVC superphylum	HEB60228.1
	Proteobacteria	AQH68692.1	Bacteroidetes	TDP01428.1	PVC superphylum	PHX58632.1
	Proteobacteria	AQH65222.1	Bacteroidetes	SMO44807.1	PVC superphylum	SDS44931.1
	Proteobacteria	AQH61594.1	Bacteroidetes	MRX67254.1	PVC superphylum	MBC8190172.1
	Proteobacteria	AQH57769.1	Bacteroidetes	THF47424.1	PVC superphylum	MBA18367.1
	Proteobacteria	AQH54145.1	Bacteroidetes	MBO6614606.1	PVC superphylum	NIP97466.1
	Proteobacteria	AQH50513.1	Bacteroidetes	MBO6586906.1	PVC superphylum	MSU52164.1
	Proteobacteria	AQH46877.1	Bacteroidetes	GIM58374.1	PVC superphylum	MBK27758.1
	Proteobacteria	AQH43253.1	Bacteroidetes	ATA90809.1	PVC superphylum	TVP79180.1
	Proteobacteria	AQH39614.1	Bacteroidetes	AEK23079.1	PVC superphylum	AOS43047.1
	Proteobacteria	AQH36002.1	Bacteroidetes	PUU70055.1	PVC superphylum	NBQ58998.1
	Proteobacteria	AQH31729.1	Bacteroidetes	OWU91884.1	PVC superphylum	MBL9194427.1
	Proteobacteria	AQH27848.1	Bacteroidetes	KOP36693.1	PVC superphylum	MBO24329.1
	Proteobacteria	AQH24191.1	Bacteroidetes	NQD69167.1	PVC superphylum	NBB78848.1
	Proteobacteria	AQH20561.1	Bacteroidetes	PQB06055.1	Chloroflexi	TQE93266.1
	Proteobacteria	AQH16936.1	Bacteroidetes	KQS31419.1	Chloroflexi	MQF99881.1
	Proteobacteria	AQH13303.1	Bacteroidetes	KAA6441657.1	Chloroflexi	MBI2855260.1
	Proteobacteria	AQH09681.1	Bacteroidetes	PWH11030.1	Chloroflexi	MQF87563.1
	Proteobacteria	AQG97343.1	Bacteroidetes	RYD97795.1	Chloroflexi	MBL15622.1
	Proteobacteria	AQG86094.1	Bacteroidetes	TDE16690.1	Chloroflexi	MBC8281034.1
	Proteobacteria	AQG77822.1	Bacteroidetes	GGB91664.1	Chloroflexi	MBT99597.1
	Proteobacteria	AQG71241.1	Bacteroidetes	TLU94393.1	Chloroflexi	MBM3942452.1
	Proteobacteria	AQG67610.1	Bacteroidetes	TDG37416.1	Chloroflexi	PCI18843.1
	Proteobacteria	AQG63974.1	Bacteroidetes	AVR46817.1	Chloroflexi	HIM79145.1
	Proteobacteria	AQG60335.1	Bacteroidetes	GGW54058.1	Chloroflexi	PKB77526.1
	Proteobacteria	AQG56867.1	Bacteroidetes	PYE82843.1	Chloroflexi	HIB10662.1
	Proteobacteria	AQG53235.1	Bacteroidetes	PIA82373.1	Chloroflexi	HIM47360.1
	Proteobacteria	AQG49607.1	Bacteroidetes	MBL6590285.1	Chloroflexi	MAX58292.1
	Proteobacteria	AQG45820.1	Bacteroidetes	MBL6680969.1	Chloroflexi	MAZ62740.1
	Proteobacteria	AQG42339.1	Bacteroidetes	TLU99052.1	Chloroflexi	HIB11584.1
	Proteobacteria	AQG38545.1	Bacteroidetes	GIM61530.1	Chloroflexi	MAX59199.1
	Proteobacteria	AQG34925.1	Bacteroidetes	RIY38243.1	Chloroflexi	HIM48847.1
	Proteobacteria	AQG31454.1	Bacteroidetes	ATA75368.1	Chloroflexi	HIM80304.1
	Proteobacteria	AQG27675.1	Bacteroidetes	ATA73230.1	Chloroflexi	PCI17801.1
	Proteobacteria	AQG24027.1	Bacteroidetes	CEN53668.1	Chloroflexi	PKB82021.1
	Proteobacteria	AQG20570.1	Bacteroidetes	CEN45931.1	Chloroflexi	MQF96001.1
	Proteobacteria	AQG16775.1	Bacteroidetes	CEN48599.1	Chloroflexi	HAA94254.1
	Proteobacteria	AQG13313.1	Bacteroidetes	REE00076.1	Chloroflexi	MQG34415.1
	Proteobacteria	AQG09543.1	Bacteroidetes	SOC81145.1	Chloroflexi	MBO19312.1
	Proteobacteria	AQG06067.1	Bacteroidetes	ATA92964.1	Chloroflexi	HCL25857.1
	Proteobacteria	AQG02279.1	Bacteroidetes	TQD39472.1	Chloroflexi	MBM11693.1
	Proteobacteria	AQF98807.1	Bacteroidetes	EGD33391.1	Chloroflexi	PKB85121.1
	Proteobacteria	AQF95009.1	Bacteroidetes	KAA0991480.1	Chloroflexi	PKB76235.1
	Proteobacteria	AQF91381.1	Bacteroidetes	SEJ01790.1	Chloroflexi	HIM62613.1
	Proteobacteria	AQF87741.1	Bacteroidetes	KZE79762.1	Chloroflexi	HIN24757.1
	Proteobacteria	AQF84110.1	Bacteroidetes	MTH14288.1	Chloroflexi	RUA32700.1
	Proteobacteria	AQF80479.1	Bacteroidetes	CAG5071183.1	Chloroflexi	PCJ75323.1
	Proteobacteria	AQF76856.1	Bacteroidetes	QBR11004.1	Chloroflexi	HIN38384.1
	Proteobacteria	AQF73227.1	Bacteroidetes	MBD1420300.1	Chloroflexi	MBU17736.1
	Proteobacteria	AQF69600.1	Bacteroidetes	NND62382.1	Chloroflexi	MBC51790.1
	Proteobacteria	AQF66133.1	Bacteroidetes	GGK11787.1	Chloroflexi	MQG78965.1
	Proteobacteria	AQF62329.1	Bacteroidetes	RAJ25194.1	Chloroflexi	MAN93957.1
	Proteobacteria	AQF57474.1	Bacteroidetes	OBX25341.1	Chloroflexi	MQG47992.1
	Proteobacteria	AQF53694.1	Bacteroidetes	PRD54381.1	Chloroflexi	MAQ12310.1
	Proteobacteria	AQF50054.1	Bacteroidetes	TYP94831.1	Chloroflexi	KAA1295900.1
	Proteobacteria	AQF46592.1	Bacteroidetes	HCD53052.1	Chloroflexi	MQG64824.1
	Proteobacteria	AQF42789.1	Bacteroidetes	PRD46169.1	Chloroflexi	MQG45239.1
	Proteobacteria	AQF39160.1	Bacteroidetes	OUU47490.1	Chloroflexi	MQG14136.1
	Proteobacteria	AQF35525.1	Bacteroidetes	AFU67956.1	Chloroflexi	MQG40561.1
	Proteobacteria	AQF31898.1	Bacteroidetes	MBQ22988.1	Chloroflexi	MQG30711.1
	Proteobacteria	AQF28262.1	Bacteroidetes	STA71328.1	Chloroflexi	HIN35621.1
	Proteobacteria	AQF24640.1	Bacteroidetes	PJI76810.1	Chloroflexi	MQG71557.1
	Proteobacteria	AQF21018.1	Bacteroidetes	ATA76208.1	Chloroflexi	PKB69050.1
	Proteobacteria	AQF17387.1	Bacteroidetes	CEN36414.1	Chloroflexi	MQG54861.1
	Proteobacteria	AQF13921.1	Bacteroidetes	MBE9460429.1	Chloroflexi	MQF89778.1
	Proteobacteria	AQF10122.1	Bacteroidetes	KUJ60099.1	Chloroflexi	MBL16816.1
	Proteobacteria	AQF06502.1	Bacteroidetes	HBK71169.1	Chloroflexi	MAF39234.1
	Proteobacteria	AQF02883.1	Bacteroidetes	TDS58857.1	Chloroflexi	MBT97833.1
	Proteobacteria	AQE99263.1	Bacteroidetes	TKT92169.1	Chloroflexi	HIF43892.1
	Proteobacteria	AQE74466.1	Bacteroidetes	MAS30474.1	Chloroflexi	NQW23349.1
	Proteobacteria	AQE70834.1	Bacteroidetes	STZ49758.1	Chloroflexi	PKB59747.1
	Proteobacteria	AQE67211.1	Bacteroidetes	TWJ01343.1	Chloroflexi	PKB71198.1
	Proteobacteria	AQE52273.1	Bacteroidetes	GAQ14157.1	Chloroflexi	HCG91579.1
	Proteobacteria	AQE48664.1	Bacteroidetes	ALU24941.1	Chloroflexi	MBN40439.1
	Proteobacteria	AQE29864.1	Bacteroidetes	AJA67644.1	Chloroflexi	MQG08098.1
	Proteobacteria	AQE26217.1	Bacteroidetes	EHO06326.1	Chloroflexi	MQG60619.1
	Proteobacteria	AQE22605.1	Bacteroidetes	EHO05810.1	Chloroflexi	MQG52133.1
	Proteobacteria	AQE05838.1	Bacteroidetes	SHM11684.1	Chloroflexi	MQG26111.1
	Proteobacteria	AQE02368.1	Bacteroidetes	QBK75130.1	Chloroflexi	MAR31571.1
	Proteobacteria	AQD98736.1	Bacteroidetes	APA90964.1	Chloroflexi	MQG87025.1
	Proteobacteria	AQD94938.1	Bacteroidetes	EKB02278.1	Chloroflexi	MQG36037.1
	Proteobacteria	AQD91310.1	Bacteroidetes	EHO06485.1	Chloroflexi	MQG17042.1
	Proteobacteria	AQD87699.1	Bacteroidetes	MBR99171.1	Chloroflexi	MBP8241981.1
	Proteobacteria	AQD75144.1	Bacteroidetes	OJV51052.1	Chloroflexi	MBP7601743.1
	Proteobacteria	AQD71519.1	Bacteroidetes	MBC7568035.1	Chloroflexi	MBU6359573.1
	Proteobacteria	AQD67884.1	Bacteroidetes	HHG85238.1	Chloroflexi	Alpha_MBT0748404.1
	Proteobacteria	AQD64260.1	Bacteroidetes	NEV94817.1	Chloroflexi	MBU6362304.1
	Proteobacteria	AQD60632.1	Bacteroidetes	MBK98307.1	Chloroflexi	HHN14391.1
	Proteobacteria	AQD56831.1	Bacteroidetes	MTH29586.1	Chloroflexi	RMG62765.1
	Proteobacteria	AQD53371.1	Bacteroidetes	HER40108.1	Chloroflexi	PJF49112.1
	Proteobacteria	AQD49572.1	Bacteroidetes	TCK85777.1	Chloroflexi	MBO9345247.1
	Proteobacteria	AQD45941.1	Bacteroidetes	RRO14427.1	Chloroflexi	RMG63525.1
	Proteobacteria	AQD42484.1	Bacteroidetes	MVX36646.1	Chloroflexi	PJF47619.1
	Proteobacteria	AQD38687.1	Bacteroidetes	MTG99048.1	Chloroflexi	Alpha_MBT0750272.1
	Proteobacteria	AQD35230.1	Bacteroidetes	MBL7707338.1	Chloroflexi	MBU6359192.1
	Proteobacteria	AQD31599.1	Bacteroidetes	RQO31985.1	Chloroflexi	NJM41094.1
	Proteobacteria	AQD27973.1	Bacteroidetes	QQY82466.1	Chloroflexi	Actino_TQN18168.1
	Proteobacteria	AQD24341.1	Bacteroidetes	HBS12895.1	Chloroflexi	MBI5566032.1
	Proteobacteria	AQD17128.1	Bacteroidetes	QAA83010.1	Chloroflexi	NOK58876.1
	Proteobacteria	AQD13509.1	Bacteroidetes	SEJ47490.1	Chloroflexi	NOK73935.1
	Proteobacteria	AQD10036.1	Bacteroidetes	NIJ53479.1	Chloroflexi	NOK90425.1
	Proteobacteria	AQD06241.1	Bacteroidetes	QOW11424.1	Chloroflexi	NOK68289.1
	Proteobacteria	AQD02609.1	Bacteroidetes	QDP84902.1	Chloroflexi	NOK82903.1
	Proteobacteria	AQC99148.1	Bacteroidetes	TXE20600.1	Chloroflexi	RRR67523.1
	Proteobacteria	AQC95362.1	Bacteroidetes	EMY80375.1	Chloroflexi	PDW03701.1
	Proteobacteria	AQC91733.1	Bacteroidetes	MPT34817.1	Chloroflexi	NCC30780.1
	Proteobacteria	AQC88110.1	Bacteroidetes	PIF33672.1	Chloroflexi	MBP1467768.1
	Proteobacteria	AQC84477.1	Bacteroidetes	SEI71303.1	Chloroflexi	PDV98906.1
	Proteobacteria	AQC80859.1	Bacteroidetes	EIJ38042.1	Chloroflexi	NTU86174.1
	Proteobacteria	AQC77249.1	Bacteroidetes	MAR43978.1	Chloroflexi	NNJ11481.1
	Proteobacteria	AQC73771.1	Bacteroidetes	NJY62703.1	Chloroflexi	NJN19267.1
	Proteobacteria	AQC69975.1	Bacteroidetes	MBS1762665.1	Chloroflexi	RMG52105.1
	Proteobacteria	AQC66349.1	Bacteroidetes	SJN32695.1	Chloroflexi	HBW68912.1
	Proteobacteria	AQC62731.1	Bacteroidetes	QKX03682.1	Chloroflexi	ACM54876.1
	Proteobacteria	AQC59105.1	Bacteroidetes	RZP10379.1	Chloroflexi	ABY36436.1
	Proteobacteria	AQC55642.1	Bacteroidetes	SER41916.1	Chloroflexi	MBO9347661.1
	Proteobacteria	AQC51848.1	Bacteroidetes	AJH16102.1	Chloroflexi	MBO9337812.1
	Proteobacteria	AQC48222.1	Bacteroidetes	EPH06656.1	Chloroflexi	MBO9311910.1
	Proteobacteria	AQC44596.1	Bacteroidetes	MBL30202.1	Chloroflexi	MBO9316752.1
	Proteobacteria	AQC37496.1	Bacteroidetes	OUW34774.1	Chloroflexi	MBO9319496.1
	Proteobacteria	AQC33693.1	Bacteroidetes	MBJ24715.1	Chloroflexi	MBO9372778.1
	Proteobacteria	AQC30072.1	Bacteroidetes	MBE8713286.1	Chloroflexi	OAN44876.1
	Proteobacteria	AQC26438.1	Bacteroidetes	QRR03613.1	Chloroflexi	RMD80065.1
	Proteobacteria	AQC22973.1	Bacteroidetes	MAS29837.1	Chloroflexi	ACL23273.1
	Proteobacteria	AQC19189.1	Bacteroidetes	MBE15235.1	Chloroflexi	NJL04424.1
	Proteobacteria	AQC15717.1	Bacteroidetes	NQX86962.1	Chloroflexi	NJO06790.1
	Proteobacteria	AQC12088.1	Bacteroidetes	TJZ61202.1	Chloroflexi	NJL33296.1
	Proteobacteria	AQC08288.1	Bacteroidetes	NJW52526.1	Chloroflexi	NJK78812.1
	Proteobacteria	AQC04676.1	Bacteroidetes	EGV44513.1	Chloroflexi	MBK9713619.1
	Proteobacteria	AQC01202.1	Bacteroidetes	SMO44986.1	Chloroflexi	MBS1965992.1
	Proteobacteria	AQB97414.1	Bacteroidetes	GGM99935.1	Chloroflexi	MBK9940084.1
	Proteobacteria	AQB93772.1	Bacteroidetes	NGZ90371.1	Chloroflexi	PLS80529.1
	Proteobacteria	AQB90153.1	Bacteroidetes	SFT13311.1	Chloroflexi	MBC8160356.1
	Proteobacteria	AQB86701.1	Bacteroidetes	NBR83599.1	Chloroflexi	KAB8141792.1
	Proteobacteria	AQB82910.1	Bacteroidetes	PKG42172.1	Chloroflexi	PZN29711.1
	Proteobacteria	AQB79435.1	Bacteroidetes	QHN65540.1	Chloroflexi	NWG21134.1
	Proteobacteria	AQB75807.1	Bacteroidetes	MAD11171.1	Chloroflexi	MBO9334262.1
	Proteobacteria	AQB72020.1	Bacteroidetes	TVZ52730.1	Chloroflexi	MBO9389811.1
	Proteobacteria	AQB68543.1	Bacteroidetes	TDN79663.1	Chloroflexi	MBO9364715.1
	Proteobacteria	AQB64924.1	Bacteroidetes	NAS31167.1	Chloroflexi	MBO9383563.1
	Proteobacteria	AQB61295.1	Bacteroidetes	QSS97717.1	Chloroflexi	MBO9324987.1
	Proteobacteria	AQB57669.1	Bacteroidetes	MBF6610589.1	Chloroflexi	ABQ90744.1
	Proteobacteria	AQB53874.1	Bacteroidetes	QED39042.1	Chloroflexi	ABU59166.1
	Proteobacteria	AQB50406.1	Bacteroidetes	RST25990.1	Chloroflexi	PMP86409.1
	Proteobacteria	AQB46778.1	Bacteroidetes	VTQ04579.1	Chloroflexi	NOK58877.1
	Proteobacteria	AQB43148.1	Bacteroidetes	MAV13495.1	Chloroflexi	NOK73934.1
	Proteobacteria	AQB39352.1	Bacteroidetes	PRY51485.1	Chloroflexi	NOK90424.1
	Proteobacteria	AQB35725.1	Bacteroidetes	TGV03507.1	Chloroflexi	NOK68288.1
	Proteobacteria	AQB32097.1	Bacteroidetes	RST28027.1	Chloroflexi	NOK82902.1
	Proteobacteria	AQB28646.1	Bacteroidetes	RCU43214.1	Chloroflexi	MBM7841485.1
	Proteobacteria	AQB25018.1	Bacteroidetes	ODS87733.1	Chloroflexi	ABX07535
	Proteobacteria	AQB21389.1	Bacteroidetes	NER17180.1	Acidobacteria	PZN85514.1
	Proteobacteria	AQB13961.1	Bacteroidetes	TNJ43685.1	Acidobacteria	AMY08803.1
	Proteobacteria	AQB10498.1	Bacteroidetes	MAM49531.1	Acidobacteria	BCS32345.1
	Proteobacteria	AQB06721.1	Bacteroidetes	RXG22152.1	Acidobacteria	PYR75118.1
	Proteobacteria	AQB03101.1	Bacteroidetes	MXO26457.1	Acidobacteria	PYR62222.1
	Proteobacteria	AOY33502.1	Bacteroidetes	MXO30363.1	Acidobacteria	MBI2221459.1
	Proteobacteria	AOY29651.1	Bacteroidetes	MXP01586.1	Acidobacteria	MBA2603147.1
	Proteobacteria	AOY26050.1	Bacteroidetes	MXO23865.1	Acidobacteria	MPZ21014.1
	Proteobacteria	AOY22236.1	Bacteroidetes	MXO28409.1	Acidobacteria	MPZ20526.1
	Proteobacteria	AOB27983.1	Bacteroidetes	NGM60371.1	Acidobacteria	MBA2353718.1
	Proteobacteria	AOB40361.1	Bacteroidetes	SFJ08263.1	Acidobacteria	BCS32420.1
	Proteobacteria	ANT95028.1	Bacteroidetes	MBT8256015.1	Acidobacteria	AMY08832.1
	Proteobacteria	ANT91382.1	Bacteroidetes	NNM22274.1	Acidobacteria	KAB2965399.1
	Proteobacteria	ANT39020.1	Bacteroidetes	RPG61380.1	Acidobacteria	KAB2965749.1
	Proteobacteria	ANT35310.1	Bacteroidetes	SEG49298.1	Acidobacteria	MBP1643236.1
	Proteobacteria	ANT31676.1	Bacteroidetes	MBC7746247.1	Acidobacteria	QQR74081.1
	Proteobacteria	ANT28013.1	Bacteroidetes	TYR38182.1	Acidobacteria	Dlt_MBI2486100.1
	Proteobacteria	ANT24519.1	Bacteroidetes	ADY53818.1	Acidobacteria	Actino_RPI09300.1
	Proteobacteria	ANT20793.1	Bacteroidetes	SDE25638.1	Acidobacteria	MBK5298978.1
	Proteobacteria	ANT17167.1	Bacteroidetes	NGM64730.1	Acidobacteria	ODS52140.1
	Proteobacteria	ANT13711.1	Bacteroidetes	NGF55051.1	Acidobacteria	PZN87590.1
	Proteobacteria	ANT10026.1	Bacteroidetes	MBO9612408.1	Acidobacteria	MBP8272902.1
	Proteobacteria	ANT06224.1	Bacteroidetes	PSL26669.1	Acidobacteria	MBP6715223.1
	Proteobacteria	ANT02635.1	Bacteroidetes	OJV13350.1	Acidobacteria	TAK19192.1
	Proteobacteria	ANS99018.1	Bacteroidetes	TBN14557.1	Acidobacteria	NUR53195.1
	Proteobacteria	ANS95558.1	Bacteroidetes	GGD14794.1	Acidobacteria	PYR90422.1
	Proteobacteria	ANA18784.1	Bacteroidetes	EHQ03861.1	Acidobacteria	NUR55500.1
	Proteobacteria	AMT68982.1	Bacteroidetes	QTY27332.1	Acidobacteria	PYR89594
	Proteobacteria	AMT65343.1	Bacteroidetes	PQL89660.1	Actinobacteria	MAM32243.1
	Proteobacteria	AMT61747.1	Bacteroidetes	MBE8720113.1	Actinobacteria	RBL80907
	Proteobacteria	AMT57983.1	Bacteroidetes	ADQ17047.1	Actinobacteria	NED65257
	Proteobacteria	AMT54373.1	Bacteroidetes	MBU2950794.1	Actinobacteria	TQN18168
	Proteobacteria	AMT50775.1	Bacteroidetes	RKS31667.1	Actinobacteria	RPI09300
	Proteobacteria	AMT47169.1	Bacteroidetes	QDW22457.1	Actinobacteria	RBL85307
	Proteobacteria	AMT43572.1	Bacteroidetes	MBA5629304.1	Gemmatimonadetes	MBT3344964
	Proteobacteria	AMT39973.1	Bacteroidetes	MBT8274874.1	Gemmatimonadetes	MBT6146369
	Proteobacteria	AMT36524.1	Bacteroidetes	NNM07914.1	Gemmatimonadetes	MBT7860986
	Proteobacteria	AMT32767.1	Bacteroidetes	NNK54905.1
	Proteobacteria	AMT29176.1	Bacteroidetes	NNJ80693.1
	Proteobacteria	AMT25573.1	Bacteroidetes	NNF30650.1
	Proteobacteria	AMT21970.1	Bacteroidetes	PCH75920.1
	Proteobacteria	AMT18530.1	Bacteroidetes	OXG04896.1
	Proteobacteria	AMT14931.1	Bacteroidetes	OCB76038.1
	Proteobacteria	AMT11174.1	Bacteroidetes	KIA82546.1
	Proteobacteria	AMT07723.1	Bacteroidetes	MXP12367.1
	Proteobacteria	AMT04122.1	Bacteroidetes	MXP05400.1
	Proteobacteria	AMS74858.1	Bacteroidetes	SMG16412.1
	Proteobacteria	AMS71423.1	Bacteroidetes	ACT94124.1
	Proteobacteria	AMS67630.1	Bacteroidetes	SEF42790.1
	Proteobacteria	AMS64191.1	Bacteroidetes	RUA35171.1
	Proteobacteria	AMS60431.1	Bacteroidetes	SFS78308.1
	Proteobacteria	AMS57008.1	Bacteroidetes	ETN94552.1
	Proteobacteria	AMS53384.1	Bacteroidetes	MBD0832951.1
	Proteobacteria	AMT00268.1	Bacteroidetes	MBT27438.1
	Proteobacteria	AMS96616.1	Bacteroidetes	VEI01050.1
	Proteobacteria	AMS93217.1	Bacteroidetes	SEV84992.1
	Proteobacteria	AMS89595.1	Bacteroidetes	KEY18359.1
	Proteobacteria	AMS85970.1	Bacteroidetes	AVR47157.1
	Proteobacteria	AMS82350.1	Bacteroidetes	MBJ6366675.1
	Proteobacteria	AMS78563.1	Bacteroidetes	SFJ12664.1
	Proteobacteria	KYP05327.1	Bacteroidetes	QII71508.1
	Proteobacteria	KYP09005.1	Bacteroidetes	MXP04194.1
	Proteobacteria	ALX26766.1	Bacteroidetes	MXO33668.1
	Proteobacteria	ALX23358.1	Bacteroidetes	MXO41025.1
	Proteobacteria	CFW08618.1	Bacteroidetes	MXP06995.1
	Proteobacteria	CFO67551.1	Bacteroidetes	RMB63317.1
	Proteobacteria	CFU65066.1	Bacteroidetes	MVZ63293.1
	Proteobacteria	CFU09422.1	Bacteroidetes	MAC92495.1
	Proteobacteria	CFN12091.1	Bacteroidetes	SDG42538.1
	Proteobacteria	CFV89309.1	Bacteroidetes	GGH05573.1
	Proteobacteria	CPL93219.1	Bacteroidetes	TJY68577.1
	Proteobacteria	CPP39697.1	Bacteroidetes	GAL78335.1
	Proteobacteria	CFO98122.1	Bacteroidetes	SKB67834.1
	Proteobacteria	CFU48055.1	Bacteroidetes	TDI80670.1
	Proteobacteria	CFO26058.1	Bacteroidetes	MAX01870.1
	Proteobacteria	CFW39537.1	Bacteroidetes	VXD10613.1
	Proteobacteria	CFO03621.1	Bacteroidetes	TDQ11523.1
	Proteobacteria	CFW41362.1	Bacteroidetes	SHE52817.1
	Proteobacteria	CFU11372.1	Bacteroidetes	MXV38904.1
	Proteobacteria	CFN63529.1	Bacteroidetes	MBN9284420.1
	Proteobacteria	CPI56945.1	Bacteroidetes	OJV72722.1
	Proteobacteria	CFN75149.1	Bacteroidetes	HCS20063.1
	Proteobacteria	CPL76102.1	Bacteroidetes	KAA5535505.1
	Proteobacteria	CFN31012.1	Bacteroidetes	KRO67301.1
	Proteobacteria	CPM92456.1	Bacteroidetes	MBU78791.1
	Proteobacteria	CFM35301.1	Bacteroidetes	ODS84474.1
	Proteobacteria	CRE16859.1	Bacteroidetes	NQW27506.1
	Proteobacteria	CFM92213.1	Bacteroidetes	NLN33048.1
	Proteobacteria	CFW27688.1	Bacteroidetes	AZI33291.1
	Proteobacteria	CRE01031.1	Bacteroidetes	TVZ58727.1
	Proteobacteria	CFN31844.1	Bacteroidetes	RIA10696.1
	Proteobacteria	CFP55808.1	Bacteroidetes	MBC7653199.1
	Proteobacteria	CFU49506.1	Bacteroidetes	ANH59675.1
	Proteobacteria	CRD64106.1	Bacteroidetes	KGO07027.1
	Proteobacteria	CRD84909.1	Bacteroidetes	EAQ39795.1
	Proteobacteria	CRD96483.1	Bacteroidetes	RXJ50198.1
	Proteobacteria	CRD76018.1	Bacteroidetes	HHL72354.1
	Proteobacteria	CRD74452.1	Bacteroidetes	MBL1411328.1
	Proteobacteria	CRD82442.1	Bacteroidetes	SFZ90911.1
	Proteobacteria	CPO97266.1	Bacteroidetes	KAA3623282.1
	Proteobacteria	CFL83093.1	Bacteroidetes	MBH1959542.1
	Proteobacteria	CFO04725.1	Bacteroidetes	NER14424.1
	Proteobacteria	CFE01929.1	Bacteroidetes	MAU89379.1
	Proteobacteria	CPN28609.1	Bacteroidetes	QII70161.1
	Proteobacteria	CPP70564.1	Bacteroidetes	RMZ49863.1
	Proteobacteria	CFP07294.1	Bacteroidetes	MBR47784.1
	Proteobacteria	CFL94599.1	Bacteroidetes	MBP3943076.1
	Proteobacteria	CFM17956.1	Bacteroidetes	SMO47740.1
	Proteobacteria	CPN12340.1	Bacteroidetes	MBT6224420.1
	Proteobacteria	CFM69497.1	Bacteroidetes	MBT7694820.1
	Proteobacteria	CFM08288.1	Bacteroidetes	MBT7683149.1
	Proteobacteria	CRE07403.1	Bacteroidetes	MBT6730215.1
	Proteobacteria	CRE10367.1	Bacteroidetes	MBT5416950.1
	Proteobacteria	CRD69764.1	Bacteroidetes	MBT3684474.1
	Proteobacteria	CRE01242.1	Bacteroidetes	MBT4236692.1
	Proteobacteria	CRE20219.1	Bacteroidetes	MBT3645938.1
	Proteobacteria	CRE01166.1	Bacteroidetes	KXK36405.1
	Proteobacteria	CPK03584.1	Bacteroidetes	TXI31575.1
	Proteobacteria	CFL79910.1	Bacteroidetes	SFN97424.1
	Proteobacteria	CFP25016.1	Bacteroidetes	QJD97220.1
	Proteobacteria	CRD63663.1	Bacteroidetes	AUC85854.1
	Proteobacteria	CFN44303.1	Bacteroidetes	RPG67647.1
	Proteobacteria	CFO35537.1	Bacteroidetes	GGH46077.1
	Proteobacteria	CFU45625.1	Bacteroidetes	MBU3821291.1
	Proteobacteria	CFO27612.1	Bacteroidetes	ERJ58265.1
	Proteobacteria	CFT71099.1	Bacteroidetes	HEA29780.1
	Proteobacteria	CFO56627.1	Bacteroidetes	SNV55678.1
	Proteobacteria	CFN25167.1	Bacteroidetes	SDL91729.1
	Proteobacteria	CFN89330.1	Bacteroidetes	GEM70193.1
	Proteobacteria	CPM11795.1	Bacteroidetes	MBK78342.1
	Proteobacteria	CPP64363.1	Bacteroidetes	ADR20696.1
	Proteobacteria	CFW12035.1	Bacteroidetes	HER40711.1
	Proteobacteria	CFN92431.1	Bacteroidetes	VTP89966.1
	Proteobacteria	CRE05200.1	Bacteroidetes	SHE39415.1
	Proteobacteria	CRE15817.1	Bacteroidetes	RXG33129.1
	Proteobacteria	CRD99994.1	Bacteroidetes	MAC94599.1
	Proteobacteria	CRE23990.1	Bacteroidetes	MBS1614911.1
	Proteobacteria	CFM82910.1	Bacteroidetes	MBS1629355.1
	Proteobacteria	CRD89269.1	Bacteroidetes	MBD1429194.1
	Proteobacteria	CFP44895.1	Bacteroidetes	OUV50247.1
	Proteobacteria	CFM50928.1	Bacteroidetes	PQL93500.1
	Proteobacteria	CFN49414.1	Bacteroidetes	PQL94652.1
	Proteobacteria	CFO39027.1	Bacteroidetes	AVI50477.1
	Proteobacteria	CFM38195.1	Bacteroidetes	HBS11988.1
	Proteobacteria	CFO78392.1	Bacteroidetes	TYP98605.1
	Proteobacteria	CFN54363.1	Bacteroidetes	MRS62281.1
	Proteobacteria	CFU54971.1	Bacteroidetes	MBT4679745.1
	Proteobacteria	CPL12320.1	Bacteroidetes	PDH54252.1
	Proteobacteria	CPM34892.1	Bacteroidetes	MBT5289000.1
	Proteobacteria	CFP30442.1	Bacteroidetes	MBT6378568.1
	Proteobacteria	CFO50833.1	Bacteroidetes	NNC50705.1
	Proteobacteria	CFP35056.1	Bacteroidetes	SMC72071.1
	Proteobacteria	CFM18150.1	Bacteroidetes	GGE23696.1
	Proteobacteria	CFP07505.1	Bacteroidetes	HER39830.1
	Proteobacteria	CFN08409.1	Bacteroidetes	EGV43395.1
	Proteobacteria	CPJ93688.1	Bacteroidetes	TCV13671.1
	Proteobacteria	CFW50249.1	Bacteroidetes	OWR14013.1
	Proteobacteria	CFP58294.1	Bacteroidetes	MBT7739942.1
	Proteobacteria	CFV88873.1	Bacteroidetes	RZO99509.1
	Proteobacteria	CPO70502.1	Bacteroidetes	MBP8668535.1
	Proteobacteria	CPQ64036.1	Bacteroidetes	MBP7714414.1
	Proteobacteria	CFM93225.1	Bacteroidetes	MBL7908375.1
	Proteobacteria	CFP04264.1	Bacteroidetes	GGE05955.1
	Proteobacteria	CPL04429.1	Bacteroidetes	EOR93640.1
	Proteobacteria	CFO14446.1	Bacteroidetes	MBT5649839.1
	Proteobacteria	CFD88362.1	Bacteroidetes	MBT5771944.1
	Proteobacteria	CFU29033.1	Bacteroidetes	MBT7881339.1
	Proteobacteria	CFM04461.1	Bacteroidetes	MBT7403996.1
	Proteobacteria	CFO24287.1	Bacteroidetes	MBT4613801.1
	Proteobacteria	CFU25792.1	Bacteroidetes	MBT4113008.1
	Proteobacteria	CFO67161.1	Bacteroidetes	MBT3560725.1
	Proteobacteria	CPN76625.1	Bacteroidetes	QQR94996.1
	Proteobacteria	CPI42541.1	Bacteroidetes	GCD80060.1
	Proteobacteria	CFN16402.1	Bacteroidetes	RCX03828.1
	Proteobacteria	CFP41852.1	Bacteroidetes	KFD39660.1
	Proteobacteria	CFB55918.1	Bacteroidetes	MBO3097585.1
	Proteobacteria	CFW20533.1	Bacteroidetes	MBP9132465.1
	Proteobacteria	CFP69221.1	Bacteroidetes	VEI00311.1
	Proteobacteria	CFW56278.1	Bacteroidetes	SEV81306.1
	Proteobacteria	CFP75807.1	Bacteroidetes	KEY17929.1
	Proteobacteria	CFP47064.1	Bacteroidetes	MBT6636190.1
	Proteobacteria	CFN57597.1	Bacteroidetes	MBA10878.1
	Proteobacteria	CPM51109.1	Bacteroidetes	MBT4325167.1
	Proteobacteria	CFM83497.1	Bacteroidetes	KXK41585.1
	Proteobacteria	CPN65598.1	Bacteroidetes	SEE94747.1
	Proteobacteria	CFO30829.1	Bacteroidetes	SDL33267.1
	Proteobacteria	CFN05018.1	Bacteroidetes	MBP6153271.1
	Proteobacteria	CFN43042.1	Bacteroidetes	MBP6048722.1
	Proteobacteria	CFN87866.1	Bacteroidetes	PQV48344.1
	Proteobacteria	CFN55506.1	Bacteroidetes	GAL88147.1
	Proteobacteria	CFM59977.1	Bacteroidetes	GAL70484.1
	Proteobacteria	CPI26061.1	Bacteroidetes	GAL66113.1
	Proteobacteria	CFN73773.1	Bacteroidetes	QBR11169.1
	Proteobacteria	CPP25321.1	Bacteroidetes	SHE37004.1
	Proteobacteria	CFT95764.1	Bacteroidetes	RZP04236.1
	Proteobacteria	CFP54021.1	Bacteroidetes	RZK83187.1
	Proteobacteria	CFO99659.1	Bacteroidetes	CVK16698.1
	Proteobacteria	CPK18013.1	Bacteroidetes	MBA6152840.1
	Proteobacteria	CFM50515.1	Bacteroidetes	HIG90769.1
	Proteobacteria	CFP72134.1	Bacteroidetes	MBN09346.1
	Proteobacteria	CFP44185.1	Bacteroidetes	GAL64092.1
	Proteobacteria	CFL84450.1	Bacteroidetes	QBQ42406.1
	Proteobacteria	CPI91134.1	Bacteroidetes	NGP75107.1
	Proteobacteria	CFN89851.1	Bacteroidetes	SMG50054.1
	Proteobacteria	CFW84728.1	Bacteroidetes	TKC06266.1
	Proteobacteria	ALH76109.1	Bacteroidetes	MBL4662853.1
	Proteobacteria	ALH72647.1	Bacteroidetes	EAR13757.1
	Proteobacteria	ALH69190.1	Bacteroidetes	PVH26139.1
	Proteobacteria	ALH65724.1	Bacteroidetes	QEC54709.1
	Proteobacteria	ALH62263.1	Bacteroidetes	SKB93989.1
	Proteobacteria	ALH60677.1	Bacteroidetes	HCF63598.1
	Proteobacteria	ALH55341.1	Bacteroidetes	MAU73109.1
	Proteobacteria	ALH53754.1	Bacteroidetes	HAI80323.1
	Proteobacteria	ALH50295.1	Bacteroidetes	PKK35174.1
	Proteobacteria	ALI23042.1	Bacteroidetes	ARV06887.1
	Proteobacteria	ALI17472.1	Bacteroidetes	MQP27500.1
	Proteobacteria	CPM45706.1	Bacteroidetes	GHE23694.1
	Proteobacteria	CPN25088.1	Bacteroidetes	MBT6546967.1
	Proteobacteria	CPN26699.1	Bacteroidetes	MBT6318353.1
	Proteobacteria	CPJ23015.1	Bacteroidetes	MBT6214230.1
	Proteobacteria	CPP34459.1	Bacteroidetes	MBT5936244.1
	Proteobacteria	CPK47575.1	Bacteroidetes	MBT6934986.1
	Proteobacteria	CPQ36452.1	Bacteroidetes	MBT7018356.1
	Proteobacteria	CPO39629.1	Bacteroidetes	MBT7546461.1
	Proteobacteria	CPM36772.1	Bacteroidetes	MBT7383244.1
	Proteobacteria	CPJ12940.1	Bacteroidetes	MBT6736526.1
	Proteobacteria	CPJ08779.1	Bacteroidetes	MBT4834856.1
	Proteobacteria	CPK08443.1	Bacteroidetes	MBT4518341.1
	Proteobacteria	CPQ53533.1	Bacteroidetes	MBT3688973.1
	Proteobacteria	CPI50355.1	Bacteroidetes	MBT4293818.1
	Proteobacteria	CPP18945.1	Bacteroidetes	MBT4221610.1
	Proteobacteria	CPL15833.1	Bacteroidetes	MBT3503762.1
	Proteobacteria	CPO23987.1	Bacteroidetes	MBT3281700.1
	Proteobacteria	CPO06468.1	Bacteroidetes	GGG21633.1
	Proteobacteria	CPI01250.1	Bacteroidetes	PTX09120.1
	Proteobacteria	CPM17323.1	Bacteroidetes	SNR46547.1
	Proteobacteria	CPK77385.1	Bacteroidetes	RLZ10532.1
	Proteobacteria	CPO75422.1	Bacteroidetes	SDB56533.1
	Proteobacteria	CPJ67514.1	Bacteroidetes	RXG18112.1
	Proteobacteria	CPQ62230.1	Bacteroidetes	RXG19418.1
	Proteobacteria	CPM71262.1	Bacteroidetes	MBB2952795.1
	Proteobacteria	CPQ90013.1	Bacteroidetes	NJI76048.1
	Proteobacteria	CPI99577.1	Bacteroidetes	TCR07734.1
	Proteobacteria	CPM75820.1	Bacteroidetes	TCR02315.1
	Proteobacteria	CPI50235.1	Bacteroidetes	KKX52250.1
	Proteobacteria	CPI90608.1	Bacteroidetes	PDH51381.1
	Proteobacteria	CPK70387.1	Bacteroidetes	OED35653.1
	Proteobacteria	CPL26096.1	Bacteroidetes	GGC31587.1
	Proteobacteria	CPL89758.1	Bacteroidetes	RXG22993.1
	Proteobacteria	CPL56721.1	Bacteroidetes	ADY54166.1
	Proteobacteria	CPL67319.1	Bacteroidetes	PQA58493.1
	Proteobacteria	CPP65238.1	Bacteroidetes	HAA15529.1
	Proteobacteria	CPQ37267.1	Bacteroidetes	MAW15680.1
	Proteobacteria	CPI19343.1	Bacteroidetes	MAJ82804.1
	Proteobacteria	CPN36427.1	Bacteroidetes	MBT6170927.1
	Proteobacteria	CPJ43652.1	Bacteroidetes	MBT7624374.1
	Proteobacteria	CPJ04919.1	Bacteroidetes	MBT6448380.1
	Proteobacteria	CPQ40342.1	Bacteroidetes	MBT4959955.1
	Proteobacteria	CPL35820.1	Bacteroidetes	MBF8457396.1
	Proteobacteria	CPO10557.1	Bacteroidetes	VEI96853.1
	Proteobacteria	CPO51824.1	Bacteroidetes	SFC38601.1
	Proteobacteria	CPI40759.1	Bacteroidetes	KIA85964.1
	Proteobacteria	CPK39161.1	Bacteroidetes	MBT57606.1
	Proteobacteria	CPJ11411.1	Bacteroidetes	MBB2149084.1
	Proteobacteria	CPQ35335.1	Bacteroidetes	MBB6387018.1
	Proteobacteria	CPI21397.1	Bacteroidetes	MBB4802060.1
	Proteobacteria	CPQ57090.1	Bacteroidetes	NWL03509.1
	Proteobacteria	CPI56522.1	Bacteroidetes	RZP11631.1
	Proteobacteria	CPO47807.1	Bacteroidetes	RPG57235.1
	Proteobacteria	CPO62698.1	Bacteroidetes	RPG56499.1
	Proteobacteria	CPP61072.1	Bacteroidetes	NNK87331.1
	Proteobacteria	CPO67648.1	Bacteroidetes	MBU3820959.1
	Proteobacteria	CPP07782.1	Bacteroidetes	QQD14560.1
	Proteobacteria	CPM43910.1	Bacteroidetes	TXD49881.1
	Proteobacteria	CPK67825.1	Bacteroidetes	MBF12372.1
	Proteobacteria	CPJ16933.1	Bacteroidetes	ALJ05204.1
	Proteobacteria	CPK95335.1	Bacteroidetes	OUW77430.1
	Proteobacteria	CPQ67247.1	Bacteroidetes	MBL6591527.1
	Proteobacteria	CPO70629.1	Bacteroidetes	MBL6684572.1
	Proteobacteria	CPQ23855.1	Bacteroidetes	TNE30443.1
	Proteobacteria	CPK09210.1	Bacteroidetes	MBN2732415.1
	Proteobacteria	CPO20675.1	Bacteroidetes	EAQ48216.1
	Proteobacteria	CPK83751.1	Bacteroidetes	MBL6603927.1
	Proteobacteria	CPQ40787.1	Bacteroidetes	MBL6677553.1
	Proteobacteria	CPI54991.1	Bacteroidetes	RZP05973.1
	Proteobacteria	CPJ26382.1	Bacteroidetes	PMD96211.1
	Proteobacteria	CPP41030.1	Bacteroidetes	OZI08198.1
	Proteobacteria	CPP22859.1	Bacteroidetes	QHC83680.1
	Proteobacteria	CPQ79674.1	Bacteroidetes	OYX85437.1
	Proteobacteria	CPO75584.1	Bacteroidetes	SDJ06532.1
	Proteobacteria	CPN60905.1	Bacteroidetes	TCM56573.1
	Proteobacteria	CPP27856.1	Bacteroidetes	KAB2817344.1
	Proteobacteria	CPO06404.1	Bacteroidetes	GGH75818.1
	Proteobacteria	CPN76178.1	Bacteroidetes	MWB93047.1
	Proteobacteria	CPK07444.1	Bacteroidetes	PXY40649.1
	Proteobacteria	CPJ89998.1	Bacteroidetes	PTS91196.1
	Proteobacteria	CPM97428.1	Bacteroidetes	KRB55482.1
	Proteobacteria	CPK30608.1	Bacteroidetes	GEM52237.1
	Proteobacteria	CPQ60325.1	Bacteroidetes	CDS93575.1
	Proteobacteria	CPK24453.1	Bacteroidetes	MBL6655248.1
	Proteobacteria	CPQ68849.1	Bacteroidetes	MBL6678940.1
	Proteobacteria	CPP63318.1	Bacteroidetes	MBS1922898.1
	Proteobacteria	CPO62939.1	Bacteroidetes	HCI58791.1
	Proteobacteria	CPP77774.1	Bacteroidetes	MBJ34516.1
	Proteobacteria	CPK27986.1	Bacteroidetes	RZJ81998.1
	Proteobacteria	CPM47820.1	Bacteroidetes	PCJ95364.1
	Proteobacteria	CPM09214.1	Bacteroidetes	HCY97694.1
	Proteobacteria	CPJ90322.1	Bacteroidetes	MAZ37700.1
	Proteobacteria	CPK93393.1	Bacteroidetes	BAO76124.1
	Proteobacteria	CPH94285.1	Bacteroidetes	GCD77178.1
	Proteobacteria	CPN46222.1	Bacteroidetes	QIJ91158.1
	Proteobacteria	CPN20697.1	Bacteroidetes	QIJ88430.1
	Proteobacteria	CPP77756.1	Bacteroidetes	AUC19950.1
	Proteobacteria	CPK53892.1	Bacteroidetes	APZ46088.1
	Proteobacteria	CPP76351.1	Bacteroidetes	OBY67505.1
	Proteobacteria	CPI70858.1	Bacteroidetes	AUP80017.1
	Proteobacteria	CPK69668.1	Bacteroidetes	NRB53333.1
	Proteobacteria	CPK84121.1	Bacteroidetes	MBO9683374.1
	Proteobacteria	CPM48402.1	Bacteroidetes	TBN02618.1
	Proteobacteria	CPN20825.1	Bacteroidetes	TDQ82808.1
	Proteobacteria	CPL32068.1	Bacteroidetes	SDH89919.1
	Proteobacteria	CPL35184.1	Bacteroidetes	QES91932.1
	Proteobacteria	CPO65462.1	Bacteroidetes	SNV42433.1
	Proteobacteria	CPK83311.1	Bacteroidetes	SDL75699.1
	Proteobacteria	CPK99069.1	Bacteroidetes	GEM68474.1
	Proteobacteria	CPL31424.1	Bacteroidetes	KAB2814802.1
	Proteobacteria	CPI72170.1	Bacteroidetes	GGE07825.1
	Proteobacteria	CPN86159.1	Bacteroidetes	MBA8985669.1
	Proteobacteria	CPN80159.1	Bacteroidetes	OYD47109.1
	Proteobacteria	CPI46087.1	Bacteroidetes	SHF80266.1
	Proteobacteria	CPP80878.1	Bacteroidetes	MBL6876727.1
	Proteobacteria	CPM94500.1	Bacteroidetes	MBC8398081.1
	Proteobacteria	CPI96626.1	Bacteroidetes	MAJ50242.1
	Proteobacteria	CPO74052.1	Bacteroidetes	VEH64606.1
	Proteobacteria	CPI71787.1	Bacteroidetes	ADX67767.1
	Proteobacteria	CPP91576.1	Bacteroidetes	MBF6658796.1
	Proteobacteria	CRI72034.1	Bacteroidetes	MBF6653956.1
	Proteobacteria	AJB25564.1	Bacteroidetes	NCT15219.1
	Proteobacteria	KDS77433.1	Bacteroidetes	NCQ57765.1
	Proteobacteria	KDD18958.1	Bacteroidetes	NCQ13988.1
	Proteobacteria	KDD98793.1	Bacteroidetes	NCP51460.1
	Proteobacteria	KDD91867.1	Bacteroidetes	NCP89196.1
	Proteobacteria	KDD87003.1	Bacteroidetes	NCP59421.1
	Proteobacteria	KDD83408.1	Bacteroidetes	NCO62584.1
	Proteobacteria	KDD41725.1	Bacteroidetes	NCP05211.1
	Proteobacteria	KDD22510.1	Bacteroidetes	PJB20040.1
	Proteobacteria	KDC61822.1	Bacteroidetes	PIY10957.1
	Proteobacteria	KDC61746.1	Bacteroidetes	PIV94053.1
	Proteobacteria	KDB75249.1	Bacteroidetes	SUP54066.1
	Proteobacteria	KDC14544.1	Bacteroidetes	OFM82744.1
	Proteobacteria	KDB70239.1	Bacteroidetes	MVZ64986.1
	Proteobacteria	KDB77426.1	Bacteroidetes	QGA25324.1
	Proteobacteria	KDB59619.1	Bacteroidetes	OYX28289.1
	Proteobacteria	KDB67233.1	Bacteroidetes	AIM35882.1
	Proteobacteria	KDC71840.1	Bacteroidetes	AZI67557.1
	Proteobacteria	KDC72715.1	Bacteroidetes	ROI09727.1
	Proteobacteria	KDC23325.1	Bacteroidetes	RCL65637.1
	Proteobacteria	KDB98721.1	Bacteroidetes	MAV05198.1
	Proteobacteria	KDB93714.1	Bacteroidetes	PKQ43957.1
	Proteobacteria	KDB92806.1	Bacteroidetes	QRY57713.1
	Proteobacteria	KDC40782.1	Bacteroidetes	MBB1645884.1
	Proteobacteria	KDC44512.1	Bacteroidetes	QMV69206.1
	Proteobacteria	KDC35966.1	Bacteroidetes	TWI21101.1
	Proteobacteria	KDC29571.1	Bacteroidetes	RKF39624.1
	Proteobacteria	KDB88875.1	Bacteroidetes	HAL54793.1
	Proteobacteria	KDD59102.1	Bacteroidetes	APU95859.1
	Proteobacteria	KDD50337.1	Bacteroidetes	QLH29482.1
	Proteobacteria	KDD31277.1	Bacteroidetes	QQT52603.1
	Proteobacteria	KDD27265.1	Bacteroidetes	QQT31465.1
	Proteobacteria	KDD11873.1	Bacteroidetes	MBK7739141.1
	Proteobacteria	KDD04461.1	Bacteroidetes	KXK20635.1
	Proteobacteria	KDD03168.1	Bacteroidetes	MBT5506858.1
	Proteobacteria	KDC92461.1	Bacteroidetes	NIY25227.1
	Proteobacteria	KDC93659.1	Bacteroidetes	NIV14760.1
	Proteobacteria	KDC85227.1	Bacteroidetes	NIT56644.1
	Proteobacteria	KDC84625.1	Bacteroidetes	QRQ61764.1
	Proteobacteria	KDC16004.1	Bacteroidetes	QQT63078.1
	Proteobacteria	KDC12345.1	Bacteroidetes	QQT44163.1
	Proteobacteria	KDC06500.1	Bacteroidetes	HCX57698.1
	Proteobacteria	KDD38607.1	Bacteroidetes	HBI89663.1
	Proteobacteria	KCV42488.1	Bacteroidetes	HAT90924.1
	Proteobacteria	KCV27784.1	Bacteroidetes	HAF34911.1
	Proteobacteria	KCV52483.1	Bacteroidetes	HAE68999.1
	Proteobacteria	KCV51624.1	Bacteroidetes	OJZ02216.1
	Proteobacteria	KCV61419.1	Bacteroidetes	OFV19209.1
	Proteobacteria	KCV38448.1	Bacteroidetes	MBP1222987.1
	Proteobacteria	KCV64632.1	Bacteroidetes	HBW79989.1
	Proteobacteria	KAK67330.1	Bacteroidetes	GGG86603.1
	Proteobacteria	KAK73349.1	Bacteroidetes	OJU75732.1
	Proteobacteria	KAK63905.1	Bacteroidetes	VXC86886.1
	Proteobacteria	KAK54040.1	Bacteroidetes	SPZ84115.1
	Proteobacteria	ETA64185.1	Bacteroidetes	SUJ11238.1
	Proteobacteria	ETH29640.1	Bacteroidetes	KGB67643.1
	Proteobacteria	ETH27454.1	Bacteroidetes	AIP98647.1
	Proteobacteria	ETH79808.1	Bacteroidetes	AFL96435.1
	Proteobacteria	ETI06963.1	Bacteroidetes	PID60320.1
	Proteobacteria	ETI00402.1	Bacteroidetes	MRJ10054.1
	Proteobacteria	ETH91773.1	Bacteroidetes	PHR95437.1
	Proteobacteria	ETH97022.1	Bacteroidetes	MBC8455594.1
	Proteobacteria	ETH75761.1	Bacteroidetes	RCL70115.1
	Proteobacteria	ETH85700.1	Bacteroidetes	TDW86099.1
	Proteobacteria	ETH82622.1	Bacteroidetes	MBK56296.1
	Proteobacteria	ETH06531.1	Bacteroidetes	PHQ29687.1
	Proteobacteria	ETH11433.1	Bacteroidetes	MAR26047.1
	Proteobacteria	ETH71829.1	Bacteroidetes	MBK8354454.1
	Proteobacteria	ETH15944.1	Bacteroidetes	MAW95841.1
	Proteobacteria	ETH03997.1	Bacteroidetes	MBA82888.1
	Proteobacteria	ETH00271.1	Bacteroidetes	NGP88787.1
	Proteobacteria	ETI04203.1	Bacteroidetes	MBD1430855.1
	Proteobacteria	ETH51928.1	Bacteroidetes	NGM74584.1
	Proteobacteria	ETH42027.1	Bacteroidetes	MBE85645.1
	Proteobacteria	ETH68755.1	Bacteroidetes	MBP7306430.1
	Proteobacteria	ETH63058.1	Bacteroidetes	PVD53152.1
	Proteobacteria	ETH58094.1	Bacteroidetes	MBN8789735.1
	Proteobacteria	ETH48622.1	Bacteroidetes	OJY93602.1
	Proteobacteria	ETH39003.1	Bacteroidetes	MBK8749304.1
	Proteobacteria	ETH36002.1	Bacteroidetes	MBQ51834.1
	Proteobacteria	ETH25128.1	Bacteroidetes	MBP9845613.1
	Proteobacteria	ETH20144.1	Bacteroidetes	MBP9124251.1
	Proteobacteria	ETH55150.1	Bacteroidetes	MBP8891896.1
	Proteobacteria	CCJ62151.1	Bacteroidetes	MBP7539459.1
	Proteobacteria	AEE66255.1	Bacteroidetes	MBL0118130.1
	Proteobacteria	CAE41127.1	Bacteroidetes	MBK9552129.1
	Proteobacteria	AIW94831.1	Bacteroidetes	MBK8602084.1
	Proteobacteria	AIW93244.1	Bacteroidetes	MBK8842958.1
	Proteobacteria	QSY77927.1	Bacteroidetes	MBK7602884.1
	Proteobacteria	QSY75587.1	Bacteroidetes	MBK6448071.1
	Proteobacteria	QSY71823.1	Bacteroidetes	HCW63454.1
	Proteobacteria	QSY65061.1	Bacteroidetes	HBT10049.1
	Proteobacteria	QRT96523.1	Bacteroidetes	MAO44000.1
	Proteobacteria	QRU10281.1	Bacteroidetes	MBK9397811.1
	Proteobacteria	QRT82381.1	Bacteroidetes	MAV81252.1
	Proteobacteria	QRR60401.1	Bacteroidetes	SEE60897.1
	Proteobacteria	QRR43821.1	Bacteroidetes	KOY50569.1
	Proteobacteria	QRE67957.1	Bacteroidetes	MRI63005.1
	Proteobacteria	MBD9980610.1	Bacteroidetes	MRJ08578.1
	Proteobacteria	QKC59785.1	Bacteroidetes	QAR30935.1
	Proteobacteria	QKC54094.1	Bacteroidetes	SEP68077.1
	Proteobacteria	QKC52370.1	Bacteroidetes	MAU62870.1
	Proteobacteria	QKC46691.1	Bacteroidetes	RKE44437.1
	Proteobacteria	QKC44919.1	Bacteroidetes	OOG16787.1
	Proteobacteria	QKC39261.1	Bacteroidetes	EAQ42089.1
	Proteobacteria	QKC37497.1	Bacteroidetes	PSK89528.1
	Proteobacteria	QKC33833.1	Bacteroidetes	MBT5506289.1
	Proteobacteria	QKC28376.1	Bacteroidetes	NPE46561.1
	Proteobacteria	QKC28237.1	Bacteroidetes	QIH32162.1
	Proteobacteria	QKC24583.1	Bacteroidetes	RKO69502.1
	Proteobacteria	QKC20912.1	Bacteroidetes	PUV22290.1
	Proteobacteria	QKC17291.1	Bacteroidetes	MAX78956.1
	Proteobacteria	QKC13691.1	Bacteroidetes	NNC69834.1
	Proteobacteria	QKC10066.1	Bacteroidetes	MBU86877.1
	Proteobacteria	QKC08365.1	Bacteroidetes	NNK73940.1
	Proteobacteria	QKC08218.1	Bacteroidetes	NNF75463.1
	Proteobacteria	QGE75437.1	Bacteroidetes	MBK8711997.1
	Proteobacteria	QGE71268.1	Bacteroidetes	SHH83068.1
	Proteobacteria	QGE67106.1	Bacteroidetes	RXG31225.1
	Proteobacteria	QGE62939.1	Bacteroidetes	HBO29655.1
	Proteobacteria	QGE58784.1	Bacteroidetes	HCQ77318.1
	Proteobacteria	QGE51375.1	Bacteroidetes	HAX15242.1
	Proteobacteria	QGE37479.1	Bacteroidetes	MAS20887.1
	Proteobacteria	QGE04071.1	Bacteroidetes	MBH13757.1
	Proteobacteria	QGD99909.1	Bacteroidetes	MBN8835365.1
	Proteobacteria	QGD89250.1	Bacteroidetes	OJW10078.1
	Proteobacteria	QGD85085.1	Bacteroidetes	ODT51829.1
	Proteobacteria	QGD26447.1	Bacteroidetes	VTR31090.1
	Proteobacteria	QGD22280.1	Bacteroidetes	MAW50767.1
	Proteobacteria	QGD18112.1	Bacteroidetes	MBT4778830.1
	Proteobacteria	QGD06936.1	Bacteroidetes	MBP9704562.1
	Proteobacteria	QGD05150.1	Bacteroidetes	MBP9582936.1
	Proteobacteria	QGD00989.1	Bacteroidetes	MBP9187991.1
	Proteobacteria	QGC96826.1	Bacteroidetes	MBP8753568.1
	Proteobacteria	QGC92661.1	Bacteroidetes	MBP7399321.1
	Proteobacteria	QGC88486.1	Bacteroidetes	MBK8682545.1
	Proteobacteria	QGC84220.1	Bacteroidetes	MBK8487713.1
	Proteobacteria	QGC80054.1	Bacteroidetes	MBK7109551.1
	Proteobacteria	QGC75891.1	Bacteroidetes	MBK6731513.1
	Proteobacteria	QGC71724.1	Bacteroidetes	KKO90867.1
	Proteobacteria	QGC67561.1	Bacteroidetes	MBT7704318.1
	Proteobacteria	QGC60144.1	Bacteroidetes	MBT5099224.1
	Proteobacteria	QGC55983.1	Bacteroidetes	NVK26901.1
	Proteobacteria	QGC51816.1	Bacteroidetes	TCC99405.1
	Proteobacteria	QGC47650.1	Bacteroidetes	QNT15178.1
	Proteobacteria	QGC40236.1	Bacteroidetes	NOJ76609.1
	Proteobacteria	QGC36073.1	Bacteroidetes	MBT8286580.1
	Proteobacteria	QGC29047.1	Bacteroidetes	MBT8252799.1
	Proteobacteria	QGC27819.1	Bacteroidetes	NBC25636.1
	Proteobacteria	QGC23652.1	Bacteroidetes	TKC63746.1
	Proteobacteria	QGC19486.1	Bacteroidetes	HCU44250.1
	Proteobacteria	QGC14853.1	Bacteroidetes	MBF0596825.1
	Proteobacteria	QGC10688.1	Bacteroidetes	MBB5332530.1
	Proteobacteria	QGC06524.1	Bacteroidetes	KMQ70830.1
	Proteobacteria	QGC02358.1	Bacteroidetes	OJV25466.1
	Proteobacteria	QGB98192.1	Bacteroidetes	MBN8857950.1
	Proteobacteria	QGB94026.1	Bacteroidetes	MAS16490.1
	Proteobacteria	QGB89872.1	Bacteroidetes	MAQ62321.1
	Proteobacteria	QGB85708.1	Bacteroidetes	MBI1222045.1
	Proteobacteria	QGB81541.1	Bacteroidetes	OJY91092.1
	Proteobacteria	QGB75054.1	Bacteroidetes	MBP1335750.1
	Proteobacteria	QGB70887.1	Bacteroidetes	TDS15876.1
	Proteobacteria	QGB69102.1	Bacteroidetes	MBQ0148236.1
	Proteobacteria	QGB61692.1	Bacteroidetes	MBS7334149.1
	Proteobacteria	QGB57526.1	Bacteroidetes	QTV06610.1
	Proteobacteria	QGB49176.1	Bacteroidetes	PAU93243.1
	Proteobacteria	QGB53341.1	Bacteroidetes	AWH73635.1
	Proteobacteria	QGB45009.1	Bacteroidetes	MAM15811.1
	Proteobacteria	QGB40842.1	Bacteroidetes	QQS97101.1
	Proteobacteria	QGB36679.1	Bacteroidetes	EEI91721.1
	Proteobacteria	QGB32512.1	Bacteroidetes	SHI92606.1
	Proteobacteria	QGB28349.1	Bacteroidetes	QIA07405.1
	Proteobacteria	QGB24189.1	Bacteroidetes	MBN3662164.1
	Proteobacteria	QGB19857.1	Bacteroidetes	MBL0341926.1
	Proteobacteria	QGB12448.1	Bacteroidetes	RRT93649.1
	Proteobacteria	QGB05038.1	Bacteroidetes	RRT93503.1
	Proteobacteria	QGB00875.1	Bacteroidetes	TXE06227.1
	Proteobacteria	QGA96706.1	Bacteroidetes	QQT24240.1
	Proteobacteria	QGA92468.1	Bacteroidetes	RXJ49966.1
	Proteobacteria	KAB1575570.1	Bacteroidetes	QLL56610.1
	Proteobacteria	KAB1449640.1	Bacteroidetes	HCC95483.1
	Proteobacteria	QFF87432.1	Bacteroidetes	HAD79667.1
	Proteobacteria	QFF83853.1	Bacteroidetes	STD53355.1
	Proteobacteria	QFF80275.1	Bacteroidetes	TVZ21487.1
	Proteobacteria	QFF76677.1	Bacteroidetes	AEE19276.1
	Proteobacteria	QFF74934.1	Bacteroidetes	KGE15216.1
	Proteobacteria	QFF69489.1	Bacteroidetes	SUI98584.1
	Proteobacteria	QFF65895.1	Bacteroidetes	SUJ06519.1
	Proteobacteria	QFF62306.1	Bacteroidetes	QQT34036.1
	Proteobacteria	QFF58705.1	Bacteroidetes	EFK59268.1
	Proteobacteria	QFF56923.1	Bacteroidetes	RMZ49972.1
	Proteobacteria	QFF53346.1	Bacteroidetes	NQX82432.1
	Proteobacteria	QFF47957.1	Bacteroidetes	MBS1558891.1
	Proteobacteria	QFF44378.1	Bacteroidetes	NMH87101.1
	Proteobacteria	QFF37218.1	Bacteroidetes	TXD81143.1
	Proteobacteria	QFF40789.1	Bacteroidetes	TXE00416.1
	Proteobacteria	QFF33623.1	Bacteroidetes	TXD86808.1
	Proteobacteria	QFF30043.1	Bacteroidetes	MBT8257215.1
	Proteobacteria	QFF26456.1	Bacteroidetes	MBT8270000.1
	Proteobacteria	QFF22857.1	Bacteroidetes	NNL80390.1
	Proteobacteria	QFF19263.1	Bacteroidetes	NNK69995.1
	Proteobacteria	QFF15668.1	Bacteroidetes	NNF82849.1
	Proteobacteria	QFF12068.1	Bacteroidetes	NRB82218.1
	Proteobacteria	QFF08473.1	Bacteroidetes	HBX62040.1
	Proteobacteria	QFF04874.1	Bacteroidetes	HAR74079.1
	Proteobacteria	QFF01267.1	Bacteroidetes	MBS1764101.1
	Proteobacteria	QFE99492.1	Bacteroidetes	MAV00689.1
	Proteobacteria	QFE95832.1	Bacteroidetes	OUU03160.1
	Proteobacteria	QFE92243.1	Bacteroidetes	MAU25483.1
	Proteobacteria	QFE88665.1	Bacteroidetes	TXG39817.1
	Proteobacteria	QFE83242.1	Bacteroidetes	TGN26778.1
	Proteobacteria	QFE79640.1	Bacteroidetes	MBS1491358.1
	Proteobacteria	QFE76050.1	Bacteroidetes	SFH80313.1
	Proteobacteria	QFE72460.1	Bacteroidetes	PPL04479.1
	Proteobacteria	QFE68871.1	Bacteroidetes	MBP0903031.1
	Proteobacteria	QFE65277.1	Bacteroidetes	OJU74484.1
	Proteobacteria	QFE61686.1	Bacteroidetes	OUW76349.1
	Proteobacteria	QFE58085.1	Bacteroidetes	MBL4887883.1
	Proteobacteria	QFE54497.1	Bacteroidetes	SEK70481.1
	Proteobacteria	QFE50897.1	Bacteroidetes	MAO97461.1
	Proteobacteria	QFE47300.1	Bacteroidetes	VTP91748.1
	Proteobacteria	QFE43702.1	Bacteroidetes	NBB76180.1
	Proteobacteria	QFE40109.1	Bacteroidetes	MBS1737562.1
	Proteobacteria	QFE36514.1	Bacteroidetes	NBC26599.1
	Proteobacteria	QFE32929.1	Bacteroidetes	MBS1750582.1
	Proteobacteria	QFE28880.1	Bacteroidetes	MBK99767.1
	Proteobacteria	QFE27147.1	Bacteroidetes	MBU86944.1
	Proteobacteria	QFE23508.1	Bacteroidetes	MBH45359.1
	Proteobacteria	QFE19930.1	Bacteroidetes	PWN07994.1
	Proteobacteria	QFE16327.1	Bacteroidetes	NBC03209.1
	Proteobacteria	QFE12795.1	Bacteroidetes	MBC3758046.1
	Proteobacteria	QFE09183.1	Bacteroidetes	SFC72253.1
	Proteobacteria	QFE05589.1	Bacteroidetes	MBD40829.1
	Proteobacteria	QFE02000.1	Bacteroidetes	RZP06109.1
	Proteobacteria	QFD98393.1	Bacteroidetes	MBO9584476.1
	Proteobacteria	QFD94798.1	Bacteroidetes	PSR06457.1
	Proteobacteria	QFD91198.1	Bacteroidetes	PWN07688.1
	Proteobacteria	QFD87605.1	Bacteroidetes	MBD3620638.1
	Proteobacteria	QFD84010.1	Bacteroidetes	MBS1645100.1
	Proteobacteria	QFD80411.1	Bacteroidetes	NVK04703.1
	Proteobacteria	QFD74952.1	Bacteroidetes	NBC64453.1
	Proteobacteria	QFD71366.1	Bacteroidetes	PQB03087.1
	Proteobacteria	QFD67799.1	Bacteroidetes	SHL22694.1
	Proteobacteria	QFD63749.1	Bacteroidetes	MBS1927769.1
	Proteobacteria	QFD56682.1	Bacteroidetes	GGE87967.1
	Proteobacteria	QFD53094.1	Bacteroidetes	MBE7510386.1
	Proteobacteria	QFD49511.1	Bacteroidetes	OQB60791.1
	Proteobacteria	QFD45902.1	Bacteroidetes	MAV78710.1
	Proteobacteria	QFD44123.1	Bacteroidetes	OUW33758.1
	Proteobacteria	QFD40546.1	Bacteroidetes	VDH17482.1
	Proteobacteria	QFD36981.1	Bacteroidetes	SFN47647.1
	Proteobacteria	QFD31616.1	Bacteroidetes	TYA74768.1
	Proteobacteria	QFD28026.1	Bacteroidetes	TWO33363.1
	Proteobacteria	QFD23901.1	Bacteroidetes	TXD67251.1
	Proteobacteria	QFD20348.1	Bacteroidetes	PQJ76903.1
	Proteobacteria	QFD16784.1	Bacteroidetes	SHF79357.1
	Proteobacteria	QFD13151.1	Bacteroidetes	HBX64840.1
	Proteobacteria	QFD09582.1	Bacteroidetes	SDG25762.1
	Proteobacteria	QFD06013.1	Bacteroidetes	SET66317.1
	Proteobacteria	QFD02420.1	Bacteroidetes	AHW60247.1
	Proteobacteria	QFC50300.1	Bacteroidetes	MBO6212480.1
	Proteobacteria	QFC46715.1	Bacteroidetes	KXK45086.1
	Proteobacteria	QFC43143.1	Bacteroidetes	MBS1982078.1
	Proteobacteria	QFC39600.1	Bacteroidetes	MBS1950161.1
	Proteobacteria	QFC34175.1	Bacteroidetes	SMO47851.1
	Proteobacteria	QFC32432.1	Bacteroidetes	RQP18200.1
	Proteobacteria	QFC53899.1	Bacteroidetes	RPG64964.1
	Proteobacteria	QFC98858.1	Bacteroidetes	MBS1776044.1
	Proteobacteria	QFC96977.1	Bacteroidetes	MBS1741155.1
	Proteobacteria	QFC93379.1	Bacteroidetes	PEN07957.1
	Proteobacteria	QFC87967.1	Bacteroidetes	MBL0052837.1
	Proteobacteria	QFC84359.1	Bacteroidetes	MBS1783525.1
	Proteobacteria	QFC80755.1	Bacteroidetes	MBS7321881.1
	Proteobacteria	QFC77154.1	Bacteroidetes	MBK9651835.1
	Proteobacteria	QFC73552.1	Bacteroidetes	PTM16126.1
	Proteobacteria	QFC69956.1	Bacteroidetes	HCT55066.1
	Proteobacteria	QFC66354.1	Bacteroidetes	MAB67060.1
	Proteobacteria	QFC62767.1	Bacteroidetes	RNI37382.1
	Proteobacteria	QFC59196.1	Bacteroidetes	QNL51477.1
	Proteobacteria	QFC55648.1	Bacteroidetes	HBZ39644.1
	Proteobacteria	QFC27027.1	Bacteroidetes	HAH50408.1
	Proteobacteria	QFC23425.1	Bacteroidetes	MBF65165.1
	Proteobacteria	QFC19394.1	Bacteroidetes	MAO76758.1
	Proteobacteria	QFC14720.1	Bacteroidetes	MAC04534.1
	Proteobacteria	QFC11118.1	Bacteroidetes	SDL16011.1
	Proteobacteria	QFC07513.1	Bacteroidetes	SKB57546.1
	Proteobacteria	QFC03911.1	Bacteroidetes	MBK1439014.1
	Proteobacteria	QFC00308.1	Bacteroidetes	HCT55139.1
	Proteobacteria	QFB96706.1	Bacteroidetes	MAC05136.1
	Proteobacteria	QFB93113.1	Bacteroidetes	PTM20218.1
	Proteobacteria	QFB91341.1	Bacteroidetes	RED50253.1
	Proteobacteria	QFB87762.1	Bacteroidetes	SMO47532.1
	Proteobacteria	QFB82307.1	Bacteroidetes	MBO6570822.1
	Proteobacteria	QFB78707.1	Bacteroidetes	MBL0070552.1
	Proteobacteria	QFB76926.1	Bacteroidetes	MBK9424935.1
	Proteobacteria	QFB71489.1	Bacteroidetes	MBK9046346.1
	Proteobacteria	QFB67846.1	Bacteroidetes	MBK7969092.1
	Proteobacteria	QFB64265.1	Bacteroidetes	MBK8413435.1
	Proteobacteria	QFB60681.1	Bacteroidetes	MBK7387983.1
	Proteobacteria	QFB57094.1	Bacteroidetes	MBP9084384.1
	Proteobacteria	QFB53504.1	Bacteroidetes	MBK8876742.1
	Proteobacteria	QFB49908.1
	Proteobacteria	QFB48127.1
	Proteobacteria	QFB42704.1
	Proteobacteria	QFB39108.1
	Proteobacteria	QFB35510.1
	Proteobacteria	QFB31909.1
	Proteobacteria	QFB28308.1
	Proteobacteria	QFB24706.1
	Proteobacteria	QFB20976.1
	Proteobacteria	QFB17374.1
	Proteobacteria	QFB13778.1
	Proteobacteria	QFB10176.1
	Proteobacteria	QFB06577.1
	Proteobacteria	QFB02977.1
	Proteobacteria	QFA99382.1
	Proteobacteria	QFA95496.1
	Proteobacteria	QFA91892.1
	Proteobacteria	QFA90103.1
	Proteobacteria	QFA86582.1
	Proteobacteria	QFA83013.1
	Proteobacteria	QFA79488.1
	Proteobacteria	QFA75948.1
	Proteobacteria	QFA72426.1
	Proteobacteria	QFA67002.1
	Proteobacteria	QFA63401.1
	Proteobacteria	QFA59800.1
	Proteobacteria	QFA56204.1
	Proteobacteria	QFA52609.1
	Proteobacteria	QFA49017.1
	Proteobacteria	QFA45413.1
	Proteobacteria	QFA41815.1
	Proteobacteria	QFA38224.1
	Proteobacteria	QFA34626.1
	Proteobacteria	QFA32848.1
	Proteobacteria	QFA27425.1
	Proteobacteria	QFA25645.1
	Proteobacteria	QFA22041.1
	Proteobacteria	QFA16653.1
	Proteobacteria	QFA14889.1
	Proteobacteria	QFA11310.1
	Proteobacteria	QFA07730.1
	Proteobacteria	QFA02284.1
	Proteobacteria	QEZ98690.1
	Proteobacteria	QEZ95087.1
	Proteobacteria	QET70874.1
	Proteobacteria	QEK31532.1
	Proteobacteria	QEK27925.1
	Proteobacteria	QEK24316.1
	Proteobacteria	QBZ00749.1
	Proteobacteria	QBW92947.1
	Proteobacteria	QBW89343.1
	Proteobacteria	QBW89194.1
	Proteobacteria	QBW85598.1
	Proteobacteria	QBW83851.1
	Proteobacteria	QBW76690.1
	Proteobacteria	QBW71334.1
	Proteobacteria	QBW69598.1
	Proteobacteria	QBW64241.1
	Proteobacteria	QBW57070.1
	Proteobacteria	QBW53483.1
	Proteobacteria	QBW44605.1
	Proteobacteria	QBW21322.1
	Proteobacteria	QBW62462.1
	Proteobacteria	QBW49913.1
	Proteobacteria	QBW48138.1
	Proteobacteria	QBW41021.1
	Proteobacteria	QBW35619.1
	Proteobacteria	QBW32051.1
	Proteobacteria	QBW28473.1
	Proteobacteria	QBW24907.1
	Proteobacteria	QBW19583.1
	Proteobacteria	QBW15971.1
	Proteobacteria	QBV80077.1
	Proteobacteria	QBV74655.1
	Proteobacteria	QBV72883.1
	Proteobacteria	QBV69290.1
	Proteobacteria	QBV65723.1
	Proteobacteria	QBV62138.1
	Proteobacteria	QBV56746.1
	Proteobacteria	QBV49590.1
	Proteobacteria	QBV22877.1
	Proteobacteria	QBV13895.1
	Proteobacteria	QBV12168.1
	Proteobacteria	QBV06701.1
	Proteobacteria	QBV04959.1
	Proteobacteria	QBV01363.1
	Proteobacteria	QBU95908.1
	Proteobacteria	QBU92313.1
	Proteobacteria	QBU88702.1
	Proteobacteria	QBU70726.1
	Proteobacteria	QBU67134.1
	Proteobacteria	QBU52734.1
	Proteobacteria	QBU85118.1
	Proteobacteria	QBU81521.1
	Proteobacteria	QBU77919.1
	Proteobacteria	QBU76179.1
	Proteobacteria	QBU63536.1
	Proteobacteria	QBU59934.1
	Proteobacteria	QBU56333.1
	Proteobacteria	QBU49141.1
	Proteobacteria	QBU45546.1
	Proteobacteria	QBU41952.1
	Proteobacteria	QBU38350.1
	Proteobacteria	QBU34752.1
	Proteobacteria	QBU31162.1
	Proteobacteria	QBV92622.1
	Proteobacteria	QBV81848.1
	Proteobacteria	QBW12393.1
	Proteobacteria	QBW08778.1
	Proteobacteria	QBW05198.1
	Proteobacteria	QBW01590.1
	Proteobacteria	QBV96205.1
	Proteobacteria	QBV89039.1
	Proteobacteria	QBV85438.1
	Proteobacteria	QBV53175.1
	Proteobacteria	QBV46009.1
	Proteobacteria	QBV42428.1
	Proteobacteria	QBV38837.1
	Proteobacteria	QBV35311.1
	Proteobacteria	QBV31761.1
	Proteobacteria	QBV28200.1
	Proteobacteria	QBV24636.1
	Proteobacteria	QBV19286.1
	Proteobacteria	QBU27563.1
	Proteobacteria	QBU25835.1
	Proteobacteria	QBU22215.1
	Proteobacteria	QBU16767.1
	Proteobacteria	QBU13164.1
	Proteobacteria	QBU11393.1
	Proteobacteria	QBU07816.1
	Proteobacteria	QBT96981.1
	Proteobacteria	QBT78932.1
	Proteobacteria	QBT42812.1
	Proteobacteria	QBU02353.1
	Proteobacteria	QBU00574.1
	Proteobacteria	QBT93387.1
	Proteobacteria	QBT89771.1
	Proteobacteria	QBT86171.1
	Proteobacteria	QBT82591.1
	Proteobacteria	QBT75333.1
	Proteobacteria	QBT71746.1
	Proteobacteria	QBT68131.1
	Proteobacteria	QBT64528.1
	Proteobacteria	QBT60926.1
	Proteobacteria	QBT57206.1
	Proteobacteria	QBT53610.1
	Proteobacteria	QBT50023.1
	Proteobacteria	QBT46407.1
	Proteobacteria	QBT39211.1
	Proteobacteria	QBT28412.1
	Proteobacteria	QBT15851.1
	Proteobacteria	QBT08660.1
	Proteobacteria	QBS96042.1
	Proteobacteria	QBS72571.1
	Proteobacteria	QBT35611.1
	Proteobacteria	QBT32008.1
	Proteobacteria	QBT24833.1
	Proteobacteria	QBT19450.1
	Proteobacteria	QBT12258.1
	Proteobacteria	QBT05063.1
	Proteobacteria	QBT01461.1
	Proteobacteria	QBS97865.1
	Proteobacteria	QBS92498.1
	Proteobacteria	QBS86926.1
	Proteobacteria	QBS83354.1
	Proteobacteria	QBS79763.1
	Proteobacteria	QBS76167.1
	Proteobacteria	QBS70441.1
	Proteobacteria	QBS62553.1
	Proteobacteria	QBS58409.1
	Proteobacteria	RZN12307.1
	Proteobacteria	RXD31260.1
	Proteobacteria	AZY82396.1
	Proteobacteria	AZY82258.1
	Proteobacteria	AZY67819.1
	Proteobacteria	AZY62386.1
	Proteobacteria	AZY84183.1
	Proteobacteria	AZY69602.1
	Proteobacteria	AZY58800.1
	Proteobacteria	AZY57015.1
	Proteobacteria	AZY76834.1
	Proteobacteria	AZY75082.1
	Proteobacteria	AZY38770.1
	Proteobacteria	AZY33353.1
	Proteobacteria	AZY44796.1
	Proteobacteria	AZY41238.1
	Proteobacteria	AZY30572.1
	Proteobacteria	AZY14399.1
	Proteobacteria	AZY10809.1
	Proteobacteria	AZX89234.1
	Proteobacteria	AZX87501.1
	Proteobacteria	AZX74855.1
	Proteobacteria	AZX56898.1
	Proteobacteria	AZX55115.1
	Proteobacteria	AZX42573.1
	Proteobacteria	AZX38934.1
	Proteobacteria	AZX37148.1
	Proteobacteria	AZX31736.1
	Proteobacteria	AZX26371.1
	Proteobacteria	AZX22790.1
	Proteobacteria	AZW97686.1
	Proteobacteria	AZW99417.1
	Proteobacteria	AZY26982.1
	Proteobacteria	AZY21572.1
	Proteobacteria	AZY19795.1
	Proteobacteria	AZY09023.1
	Proteobacteria	AZY03649.1
	Proteobacteria	AZY00012.1
	Proteobacteria	AZX96425.1
	Proteobacteria	AZX92830.1
	Proteobacteria	AZX82052.1
	Proteobacteria	AZX80269.1
	Proteobacteria	AZX73088.1
	Proteobacteria	AZX67728.1
	Proteobacteria	AZX64086.1
	Proteobacteria	AZX62303.1
	Proteobacteria	AZX49728.1
	Proteobacteria	AZX46131.1
	Proteobacteria	AZX29952.1
	Proteobacteria	AZX13855.1
	Proteobacteria	AZX19203.1
	Proteobacteria	AZX12003.1
	Proteobacteria	AZX08405.1
	Proteobacteria	AZX03020.1
	Proteobacteria	AZW59917.1
	Proteobacteria	AZW53873.1
	Proteobacteria	AZW49710.1
	Proteobacteria	AZW58034.1
	Proteobacteria	AZW40868.1
	Proteobacteria	AZW45319.1
	Proteobacteria	AZW36670.1
	Proteobacteria	AZW85043.1
	Proteobacteria	AZW81448.1
	Proteobacteria	AZW65323.1
	Proteobacteria	AZW92236.1
	Proteobacteria	AZW90450.1
	Proteobacteria	AZW77856.1
	Proteobacteria	AZW74269.1
	Proteobacteria	AZW70690.1
	Proteobacteria	AZW67108.1
	Proteobacteria	AZW27575.1
	Proteobacteria	AZW23215.1
	Proteobacteria	AZW32198.1
	Proteobacteria	AZW13908.1
	Proteobacteria	RSB98989.1
	Proteobacteria	RSC08049.1
	Proteobacteria	AZI28765.1
	Proteobacteria	AZH02154.1
	Proteobacteria	AXT88057.1
	Proteobacteria	RFT73964.1
	Proteobacteria	RFT74303.1
	Proteobacteria	RDV18187.1
	Proteobacteria	AXK12341.1
	Proteobacteria	AXK10568.1
	Proteobacteria	AXK07007.1
	Proteobacteria	AXK03433.1
	Proteobacteria	AWP97897.1
	Proteobacteria	AWP86027.1
	Proteobacteria	AWP59965.1
	Proteobacteria	AWP71795.1
	Proteobacteria	AWP64290.1
	Proteobacteria	AWQ02059.1
	Proteobacteria	AWP90398.1
	Proteobacteria	AWP81228.1
	Proteobacteria	AWP76385.1
	Proteobacteria	AWQ11597.1
	Proteobacteria	AWQ06659.1
	Proteobacteria	AUR75171.1
	Proteobacteria	AUR76833.1
	Proteobacteria	AUL44386.1
	Proteobacteria	AUL16738.1
	Proteobacteria	PCL49879.1
	Proteobacteria	PCL53585.1
	Proteobacteria	PCL46413.1
	Proteobacteria	PCL56897.1
	Proteobacteria	PAX97435.1
	Proteobacteria	PAX94426.1
	Proteobacteria	PAC27144.1
	Proteobacteria	OZI81158.1
	Proteobacteria	ASR70458.1
	Proteobacteria	ASR66844.1
	Proteobacteria	ASR61389.1
	Proteobacteria	ASR57813.1
	Proteobacteria	ARP75661.1
	Proteobacteria	PNO93645.1
	Proteobacteria	AQW63801.1
	Proteobacteria	AQC38307.1
	Proteobacteria	AQB16792.1
	Proteobacteria	AMG89908.2
	Proteobacteria	AMG24227.2
	Proteobacteria	PNO99992.1
	Proteobacteria	PNM47329.1
	Proteobacteria	BAO70361.1
	Proteobacteria	CCJ56473.1
	Proteobacteria	CCJ60284.1
	Proteobacteria	CCJ50702.1
	Proteobacteria	CCN24416.1
	Proteobacteria	CCN06102.1
	Proteobacteria	CCN17496.1
	Proteobacteria	CAE38691.1
	Proteobacteria	CAE35830.1
	Proteobacteria	PQZ64783.1
	Proteobacteria	PLC51088.1
	Proteobacteria	CAB3705195.1
	Proteobacteria	QQB37528.1
	Proteobacteria	KFJ54267.1
	Proteobacteria	KDC76890.1
	Proteobacteria	KCV19271.1
	Proteobacteria	RTZ47997.1
	Proteobacteria	AYD67802.1
	Proteobacteria	HBL66593.1
	Proteobacteria	PPA73176.1
	Proteobacteria	TRM51848.1
	Proteobacteria	GGX10675.1
	Proteobacteria	TCK76851.1
	Proteobacteria	MBB1625773.1
	Proteobacteria	PLC54236.1
	Proteobacteria	OZI72680.1
	Proteobacteria	MPT56387.1
	Proteobacteria	MPS53405.1
	Proteobacteria	MPS26338.1
	Proteobacteria	MBN9477233.1
	Proteobacteria	OJW86773.1
	Proteobacteria	ODU86663.1
	Proteobacteria	ODS76489.1
	Proteobacteria	CAB3925876.1
	Proteobacteria	CAB3925282.1
	Proteobacteria	CAB3906771.1
	Proteobacteria	CAB3715354.1
	Proteobacteria	ARP93630.1
	Proteobacteria	KRC36179.1
	Proteobacteria	KOF52690.1
	Proteobacteria	NYT86031.1
	Proteobacteria	TEA71079.1
	Proteobacteria	NYT61000.1
	Proteobacteria	AEC19617.1
	Proteobacteria	MBB5214163.1
	Proteobacteria	NYT50584.1
	Proteobacteria	OZI36154.1
	Proteobacteria	VCU71474.1
	Proteobacteria	CAP44688.1
	Proteobacteria	AZG08434.1
	Proteobacteria	RRS05648.1
	Proteobacteria	OZI58850.1
	Proteobacteria	NYT57726.1
	Proteobacteria	TCS39510.1
	Proteobacteria	AVT16775.1
	Proteobacteria	AVS99372.1
	Proteobacteria	AVS81641.1
	Proteobacteria	AVS71047.1
	Proteobacteria	AVS62546.1
	Proteobacteria	AVT20779.1
	Proteobacteria	AVT06356.1
	Proteobacteria	AVS67061.1
	Proteobacteria	ADX46690.1
	Proteobacteria	GER09826.1
	Proteobacteria	MRD47742.1
	Proteobacteria	TSD59276.1
	Proteobacteria	RZS81438.1
	Proteobacteria	MBO9357452.1
	Proteobacteria	OEZ27071.1
	Proteobacteria	NYT36724.1
	Proteobacteria	TEA75200.1
	Proteobacteria	GER15335.1
	Proteobacteria	PIF74029.1
	Proteobacteria	AVT09932.1
	Proteobacteria	AVS96165.1
	Proteobacteria	AVS85307.1
	Proteobacteria	QNN55349.1
	Proteobacteria	RDI25076.1
	Proteobacteria	SIP92797.1
	Proteobacteria	RAR82581.1
	Proteobacteria	MBU3881203.1
	Proteobacteria	SOE35832.1
	Proteobacteria	MBO1034333.1
	Proteobacteria	MBO0987874.1
	Proteobacteria	MBN9323585.1
	Proteobacteria	MBL8357023.1
	Proteobacteria	MBK0113024.1
	Proteobacteria	MBK0129350.1
	Proteobacteria	MBK0118158.1
	Proteobacteria	QPS73883.1
	Proteobacteria	QPS08923.1
	Proteobacteria	QPR34037.1
	Proteobacteria	MBD9581040.1
	Proteobacteria	MBB1648943.1
	Proteobacteria	ROQ92865.1
	Proteobacteria	HBY35455.1
	Proteobacteria	HBJ98781.1
	Proteobacteria	PIF67545.1
	Proteobacteria	PIF37274.1
	Proteobacteria	PJO35582.1
	Proteobacteria	ATH15862.1
	Proteobacteria	OLE06737.1
	Proteobacteria	OLE93934.1
	Proteobacteria	APE49738.1
	Proteobacteria	OBY82648.1
	Proteobacteria	KZK31575.1
	Proteobacteria	EZP55932.1
	Proteobacteria	AEF89639.1
	Proteobacteria	ABX36857.1
	Proteobacteria	CAL61538.1
	Proteobacteria	TEA77601.1
	Proteobacteria	MBJ2139886.1
	Proteobacteria	TQL80845.1
	Proteobacteria	OWG18108.1
	Proteobacteria	SDC03519.1
	Proteobacteria	ATA55847.1
	Proteobacteria	MBO9646620.1
	Proteobacteria	OZI41312.1
	Proteobacteria	OZI47967.1
	Proteobacteria	OVZ62729.1
	Proteobacteria	PLC06894.1
	Proteobacteria	PBI88593.1
	Proteobacteria	AVS88824.1
	Proteobacteria	MBP6896273.1
	Proteobacteria	MBP2130446.1
	Proteobacteria	MBP1108319.1
	Proteobacteria	MBF9264977.1
	Proteobacteria	SFB43493.1
	Proteobacteria	SDY39600.1
	Proteobacteria	MBS3720839.1
	Proteobacteria	QRI92940.1
	Proteobacteria	MXN28755.1
	Proteobacteria	QFS65234.1
	Proteobacteria	MPT52147.1
	Proteobacteria	KAA9172116.1
	Proteobacteria	TDF28891.1
	Proteobacteria	PZP69237.1
	Proteobacteria	OJX18745.1
	Proteobacteria	AOV01103.1
	Proteobacteria	KLO57976.1
	Proteobacteria	EPD42643.1
	Proteobacteria	QVQ27143.1
	Proteobacteria	KEH09360.1
	Proteobacteria	MBO1114139.1
	Proteobacteria	QPS82118.1
	Proteobacteria	EPD45021.1
	Proteobacteria	SSW65149.1
	Proteobacteria	KGD89286.1
	Proteobacteria	AVJ29056.1
	Proteobacteria	KRA02612.1
	Proteobacteria	EHK64324.1
	Proteobacteria	QNP48769.1
	Proteobacteria	CFW00259.1
	Proteobacteria	KRC12950.1
	Proteobacteria	CAB3686341.1
	Proteobacteria	NYK00006.1
	Proteobacteria	OXC90345.1
	Proteobacteria	SDP76264.1
	Proteobacteria	AVS74738.1
	Proteobacteria	KRC85416.1
	Proteobacteria	NYT82421.1
	Proteobacteria	CAB3816420.1
	Proteobacteria	CAB3665375.1
	Proteobacteria	SUU21449.1
	Proteobacteria	GFN28922.1
	Proteobacteria	QKQ46333.1
	Proteobacteria	QKH50516.1
	Proteobacteria	QKH42342.1
	Proteobacteria	MPT28694.1
	Proteobacteria	RSE73913.1
	Proteobacteria	QCS64842.1
	Proteobacteria	ASC66586.1
	Proteobacteria	OLU05092.1
	Proteobacteria	RYF28449.1
	Proteobacteria	MBF8178892.1
	Proteobacteria	CAB3873857.1
	Proteobacteria	CAB3847946.1
	Proteobacteria	CAB3845184.1
	Proteobacteria	TQJ97386.1
	Proteobacteria	OAE62412.1
	Proteobacteria	KRB11961.1
	Proteobacteria	RQO36287.1
	Proteobacteria	TCU99170.1
	Proteobacteria	CAB3884929.1
	Proteobacteria	CAB3913507.1
	Proteobacteria	CAB3715403.1
	Proteobacteria	HAP28442.1
	Proteobacteria	ABR91429.1
	Proteobacteria	MBO9652076.1
	Proteobacteria	ABE48481.1
	Proteobacteria	PTX06504.1
	Proteobacteria	KXJ66763.1
	Proteobacteria	NMM79366.1
	Proteobacteria	NMM76544.1
	Proteobacteria	QOF76753.1
	Proteobacteria	QQB47878.1
	Proteobacteria	KFJ12681.1
	Proteobacteria	GAD23505.1
	Proteobacteria	MVT36731.1
	Proteobacteria	RLJ93158.1
	Proteobacteria	REG68603.1
	Proteobacteria	PVY67237.1
	Proteobacteria	ATG93033.1
	Proteobacteria	QCX09120.1
	Proteobacteria	ABM33010.1
	Proteobacteria	MBB6562382.1
	Proteobacteria	SDK59631.1
	Proteobacteria	AIL32167.1
	Proteobacteria	QFZ84303.1
	Proteobacteria	QKH37659.1
	Proteobacteria	SFD66976.1
	Proteobacteria	NYD92760.1
	Proteobacteria	PWF23886.1
	Proteobacteria	SNR78723.1
	Proteobacteria	QDQ88269.1
	Proteobacteria	SIT28380.1
	Proteobacteria	MBO9647095.1
	Proteobacteria	CAB5517364.1
	Proteobacteria	CAB3853174.1
	Proteobacteria	KAF1048983.1
	Proteobacteria	OCZ61775.1
	Proteobacteria	OAE63709.1
	Proteobacteria	ERT55663.1
	Proteobacteria	EKU28038.1
	Proteobacteria	OAM51907.1
	Proteobacteria	SSY85624.1
	Proteobacteria	QRF88897.1
	Proteobacteria	QCP82756.1
	Proteobacteria	HBJ70699.1
	Proteobacteria	ASC91792.1
	Proteobacteria	OQV28889.1
	Proteobacteria	KVX04915.1
	Proteobacteria	KGP02798.1
	Proteobacteria	CAB3952888.1
	Proteobacteria	CAB3937553.1
	Proteobacteria	CAB3933709.1
	Proteobacteria	CAB3702523.1
	Proteobacteria	VEG67259.1
	Proteobacteria	NGT15892.1
	Proteobacteria	QEK92063.1
	Proteobacteria	AXA71099.1
	Proteobacteria	OWT59686.1
	Proteobacteria	APX75519.1
	Proteobacteria	OAD15269.1
	Proteobacteria	AVG40461.1
	Proteobacteria	SEK04418.1
	Proteobacteria	SDZ99104.1
	Proteobacteria	TWD85950.1
	Proteobacteria	NYT23465.1
	Proteobacteria	TPG20668.1
	Proteobacteria	TPG25745.1
	Proteobacteria	QBH19498.1
	Proteobacteria	EJC65018.1
	Proteobacteria	KAF7598948.1
	Proteobacteria	PAS92866.1
	Proteobacteria	PAS98966.1
	Proteobacteria	PAS96371.1
	Proteobacteria	MBQ0217922.1
	Proteobacteria	QQC33452.1
	Proteobacteria	MBH0310054.1
	Proteobacteria	QHS38117.1
	Proteobacteria	KAA1284669.1
	Proteobacteria	RSE61271.1
	Proteobacteria	AYZ90729.1
	Proteobacteria	PWE12592.1
	Proteobacteria	ATI01374.1
	Proteobacteria	OSZ29006.1
	Proteobacteria	OSZ49610.1
	Proteobacteria	OSZ48104.1
	Proteobacteria	OSZ42156.1
	Proteobacteria	OSZ37357.1
	Proteobacteria	GAU73628.1
	Proteobacteria	ARP55566.1
	Proteobacteria	CUI70404.1
	Proteobacteria	ALO40190.1
	Proteobacteria	TFL10007.1
	Proteobacteria	QTB98928.1
	Proteobacteria	CAB3636302.1
	Proteobacteria	RZI66047.1
	Proteobacteria	THF62628.1
	Proteobacteria	OSZ75473.1
	Proteobacteria	KAF0836091.1
	Proteobacteria	ADQ83426.1
	Proteobacteria	THF66165.1
	Proteobacteria	SCK56954.1
	Proteobacteria	AVO34368.1
	Proteobacteria	ACT49475.1
	Proteobacteria	RAP64463.1
	Proteobacteria	PND34453.1
	Proteobacteria	RSB55523.1
	Proteobacteria	HBQ89361.1
	Proteobacteria	AWG36780.1
	Proteobacteria	ASR91260.1
	Proteobacteria	SDM38644.1
	Proteobacteria	AYR20915.1
	Proteobacteria	MYN12155.1
	Proteobacteria	AYN22565.1
	Proteobacteria	QFY79621.1
	Proteobacteria	NYT70660.1
	Proteobacteria	TFL07944.1
	Proteobacteria	PVY60271.1
	Proteobacteria	MBB3197729.1
	Proteobacteria	MBB3176560.1
	Proteobacteria	TKR55827.1
	Proteobacteria	KTT24835.1
	Proteobacteria	KQR55464.1
	Proteobacteria	MBO9332711.1
	Proteobacteria	AQS51392.1
	Proteobacteria	GHC59734.1
	Proteobacteria	MBN9430602.1
	Proteobacteria	ODU63082.1
	Proteobacteria	NHC62865.1
	Proteobacteria	MBP7606018.1
	Proteobacteria	NLY64541.1
	Proteobacteria	MBB6524467.1
	Proteobacteria	MBB6576504.1
	Proteobacteria	SFW15444.1
	Proteobacteria	CUJ68834.1
	Proteobacteria	QEI09411.1
	Proteobacteria	KQP02316.1
	Proteobacteria	RYF08916.1
	Proteobacteria	ATU65621.1
	Proteobacteria	ARN20947.1
	Proteobacteria	MBP0623342.1
	Proteobacteria	MBN9407696.1
	Proteobacteria	ETF01613.1
	Proteobacteria	TGV05950.1
	Proteobacteria	SFE81292.1
	Proteobacteria	GGE64937.1
	Proteobacteria	NJB65552.1
	Proteobacteria	SOE51943.1
	Proteobacteria	KAA0911040.1
	Proteobacteria	RAS15916.1
	Proteobacteria	AVY95028.1
	Proteobacteria	KLN55020.1
	Proteobacteria	MBP1215209.1
	Proteobacteria	MBP1208891.1
	Proteobacteria	MBD9666255.1
	Proteobacteria	NYT77236.1
	Proteobacteria	QIL72732.1
	Proteobacteria	MBF5005828.1
	Proteobacteria	PQZ68408.1
	Proteobacteria	AGU48742.1
	Proteobacteria	NLD56485.1
	Proteobacteria	HBP30887.1
	Proteobacteria	MPT09573.1
	Proteobacteria	KWT65310.1
	Proteobacteria	KOC30184.1
	Proteobacteria	KGH27455.1
	Proteobacteria	PZP94485.1
	Proteobacteria	PZQ05068.1
	Proteobacteria	RGE42071.1
	Proteobacteria	MBP7453928.1
	Proteobacteria	MBL5977785.1
	Proteobacteria	QOQ82614.1
	Proteobacteria	NYJ60478.1
	Proteobacteria	TZG10143.1
	Proteobacteria	TFF57667.1
	Proteobacteria	OAD81696.1
	Proteobacteria	CUB01767.1
	Proteobacteria	GAO73146.1
	Proteobacteria	KGG87311.1
	Proteobacteria	KGG89638.1
	Proteobacteria	KGG91691.1
	Proteobacteria	KGH02462.1
	Proteobacteria	KGH11757.1
	Proteobacteria	KGH03147.1
	Proteobacteria	EFI59257.1
	Proteobacteria	ACY31007.1
	Proteobacteria	ENO90143.1
	Proteobacteria	NLC36563.1
	Proteobacteria	SSW72539.1
	Proteobacteria	NIF86239.1
	Proteobacteria	MPS91403.1
	Proteobacteria	TYK71660.1
	Proteobacteria	AIJ44464.1
	Proteobacteria	EED69886.1
	Proteobacteria	GEQ74812.1
	Proteobacteria	GAW77919.1
	Proteobacteria	AFK62199.1
	Proteobacteria	GAO23445.1
	Proteobacteria	ADU99939.1
	Proteobacteria	MBN9574355.1
	Proteobacteria	BCN38649.1
	Proteobacteria	OJW83301.1
	Proteobacteria	QIL80560.1
	Proteobacteria	MBC9907859.1
	Proteobacteria	QNP87868.1
	Proteobacteria	RPJ89369.1
	Proteobacteria	RKJ99453.1
	Proteobacteria	RCW70087.1
	Proteobacteria	KGH16473.1
	Proteobacteria	KGH25059.1
	Proteobacteria	KGH17687.1
	Proteobacteria	SUY73673.1
	Proteobacteria	QQN70819.1
	Proteobacteria	RDI11350.1
	Proteobacteria	EHN66402.1
	Proteobacteria	TYK74897.1
	Proteobacteria	KKI16006.1
	Proteobacteria	MBS3020562.1
	Proteobacteria	MBP8228728.1
	Proteobacteria	MBP6652879.1
	Proteobacteria	MBP6559904.1
	Proteobacteria	OZI17601.1
	Proteobacteria	HCY61631.1
	Proteobacteria	RZS36140.1
	Proteobacteria	RMX08780.1
	Proteobacteria	OZI16186.1
	Proteobacteria	GHC93946.1
	Proteobacteria	GGW92493.1
	Proteobacteria	QQB32322.1
	Proteobacteria	AMG39477.1
	Proteobacteria	CUI31730.1
	Proteobacteria	EGP48293.1
	Proteobacteria	RZT99914.1
	Proteobacteria	RYF82364.1
	Proteobacteria	NMG34277.1
	Proteobacteria	MBB1603460.1
	Proteobacteria	RTZ45455.1
	Proteobacteria	NMG65097.1
	Proteobacteria	TDN48990.1
	Proteobacteria	MBO1014857.1
	Proteobacteria	ADP17861.1
	Proteobacteria	CAB3925437.1
	Proteobacteria	CAB3894872.1
	Proteobacteria	CAB3686804.1
	Proteobacteria	MBD9476350.1
	Proteobacteria	MBD9384784.1
	Proteobacteria	MBD9423444.1
	Proteobacteria	RSF01119.1
	Proteobacteria	PTN50902.1
	Proteobacteria	CUI97348.1
	Proteobacteria	TWD88974.1
	Proteobacteria	RRD56444.1
	Proteobacteria	BBL34462.1
	Proteobacteria	AHG64537.1
	Proteobacteria	PIF98682.1
	Proteobacteria	SQG76539.1
	Proteobacteria	CUR82523.1
	Proteobacteria	CUR78465.1
	Proteobacteria	QQV13524.1
	Proteobacteria	MBK1981448.1
	Proteobacteria	QQE59778.1
	Proteobacteria	QPR97678.1
	Proteobacteria	NYS16856.1
	Proteobacteria	QKQ53177.1
	Proteobacteria	QKI74168.1
	Proteobacteria	QKI69090.1
	Proteobacteria	NEV09147.1
	Proteobacteria	KAA5926245.1
	Proteobacteria	QEQ24636.1
	Proteobacteria	AXA79156.1
	Proteobacteria	PWY50801.1
	Proteobacteria	PWV38625.1
	Proteobacteria	PNL96193.1
	Proteobacteria	OMG80501.1
	Proteobacteria	OMG81035.1
	Proteobacteria	OFS36095.1
	Proteobacteria	OFO60879.1
	Proteobacteria	OFQ51915.1
	Proteobacteria	OFL36495.1
	Proteobacteria	OFU80510.1
	Proteobacteria	AMH04608.1
	Proteobacteria	KWU16194.1
	Proteobacteria	PNM89977.1
	Proteobacteria	CKH93394.1
	Proteobacteria	CUK20774.1
	Proteobacteria	CUK02976.1
	Proteobacteria	CUJ75415.1
	Proteobacteria	CUJ37892.1
	Proteobacteria	CUK22154.1
	Proteobacteria	CUI97341.1
	Proteobacteria	CUJ44089.1
	Proteobacteria	CUJ53830.1
	Proteobacteria	CUJ53068.1
	Proteobacteria	CUJ45630.1
	Proteobacteria	CUJ62296.1
	Proteobacteria	CUJ48469.1
	Proteobacteria	CUJ69632.1
	Proteobacteria	CUJ71714.1
	Proteobacteria	CUJ25303.1
	Proteobacteria	CUJ42882.1
	Proteobacteria	CUJ41152.1
	Proteobacteria	KOQ60272.1
	Proteobacteria	KOQ53784.1
	Proteobacteria	KOQ31805.1
	Proteobacteria	KOQ21367.1
	Proteobacteria	KOQ44311.1
	Proteobacteria	KOQ50531.1
	Proteobacteria	KOQ23900.1
	Proteobacteria	KMJ92412.1
	Proteobacteria	CCH10114.1
	Proteobacteria	EFV85174.1
	Proteobacteria	RYF74711.1
	Proteobacteria	OMG76072.1
	Proteobacteria	KQO27543.1
	Proteobacteria	MBD9432844.1
	Proteobacteria	NLA89495.1
	Proteobacteria	CAB3699006.1
	Proteobacteria	MBN9637188.1
	Proteobacteria	CUI83529.1
	Proteobacteria	CUJ23029.1
	Proteobacteria	CUR70166.1
	Proteobacteria	RIJ04074.1
	Proteobacteria	RKJ99623.1
	Proteobacteria	MBN9573665.1
	Proteobacteria	BCN38848.1
	Proteobacteria	OJW90370.1
	Proteobacteria	CUJ84361.1
	Proteobacteria	NLN67800.1
	Proteobacteria	RIX76344.1
	Proteobacteria	CUJ70870.1
	Proteobacteria	RZJ60467.1
	Proteobacteria	MBC6962572.1
	Proteobacteria	RYF57817.1
	Proteobacteria	NLY33430.1
	Proteobacteria	MBL8456099.1
	Proteobacteria	AEB84756.1
	Proteobacteria	QKD44276.1
	Proteobacteria	NOL51121.1
	Proteobacteria	MXS85127.1
	Proteobacteria	PJX26183.1
	Proteobacteria	ETD69338.1
	Proteobacteria	KQS32123.1
	Proteobacteria	KQO32555.1
	Proteobacteria	KQO16488.1
	Proteobacteria	QTW20698.1
	Proteobacteria	HBW60845.1
	Proteobacteria	AQZ99733.1
	Proteobacteria	KUF42301.1
	Proteobacteria	OOH95823.1
	Proteobacteria	OOH87553.1
	Proteobacteria	MBP7421257.1
	Proteobacteria	NLJ51091.1
	Proteobacteria	NOL49865.1
	Proteobacteria	MBR8656844.1
	Proteobacteria	PTW02072.1
	Proteobacteria	EJE55058.1
	Proteobacteria	RCW68618.1
	Proteobacteria	NLA52235.1
	Proteobacteria	ADG18168.1
	Proteobacteria	RSZ44568.1
	Proteobacteria	RRH91301.1
	Proteobacteria	ACS18186.1
	Proteobacteria	KAB0586402.1
	Proteobacteria	HAY08927.1
	Proteobacteria	SSY71135.1
	Proteobacteria	ENO81390.1
	Proteobacteria	NEN75630.1
	Proteobacteria	MBB5497590.1
	Proteobacteria	MBK1779652.1
	Proteobacteria	QKV54671.1
	Proteobacteria	QTW19182.1
	Proteobacteria	MBI1623299.1
	Proteobacteria	MBB6008923.1
	Proteobacteria	MBE2261391.1
	Proteobacteria	TXH30324.1
	Proteobacteria	NLB31925.1
	Proteobacteria	VEE06619.1
	Proteobacteria	QEY24252.1
	Proteobacteria	ROW32342.1
	Proteobacteria	STZ75479.1
	Proteobacteria	QNP60313.1
	Proteobacteria	SUA66718.1
	Proteobacteria	MBP6536595.1
	Proteobacteria	MPS92161.1
	Proteobacteria	KAB2903120.1
	Proteobacteria	MBD9532624.1
	Proteobacteria	NLJ51090.1
	Proteobacteria	AEP36253.1
	Proteobacteria	MBB2776985.1
	Proteobacteria	RKW29480.1
	Proteobacteria	STR12081.1
	Proteobacteria	QQB42030.1
	Proteobacteria	CCG19307.1
	Proteobacteria	EXU81470.1
	Proteobacteria	SUY88484.1
	Proteobacteria	PEH88773.1
	Proteobacteria	OAM31059.1
	Proteobacteria	QMT34333.1
	Proteobacteria	MBS7779969.1
	Proteobacteria	EFI24636.1
	Proteobacteria	MBG8686785.1
	Proteobacteria	CWQ40904.1
	Proteobacteria	CWM79506.1
	Proteobacteria	MBR7237678.1
	Proteobacteria	MBR7231482.1
	Proteobacteria	MBR7218343.1
	Proteobacteria	MBR7222694.1
	Proteobacteria	MBR7219226.1
	Proteobacteria	MBR7223277.1
	Proteobacteria	MBR7227336.1
	Proteobacteria	MBR7237402.1
	Proteobacteria	MBR7231176.1
	Proteobacteria	MBR7226939.1
	Proteobacteria	MBQ5200513.1
	Proteobacteria	MBQ5161581.1
	Proteobacteria	MBQ5159187.1
	Proteobacteria	MBP3090898.1
	Proteobacteria	MBJ7815065.1
	Proteobacteria	MBJ1820472.1
	Proteobacteria	MBJ1815086.1
	Proteobacteria	MBG8947651.1
	Proteobacteria	MBG9133760.1
	Proteobacteria	MBG8807231.1
	Proteobacteria	MBG8695758.1
	Proteobacteria	MVZ70676.1
	Proteobacteria	MVZ81115.1
	Proteobacteria	MVZ74239.1
	Proteobacteria	MVZ72499.1
	Proteobacteria	MVZ69370.1
	Proteobacteria	MVZ48505.1
	Proteobacteria	MVZ51423.1
	Proteobacteria	MVZ60067.1
	Proteobacteria	MVZ57045.1
	Proteobacteria	TYR46063.1
	Proteobacteria	TNL29358.1
	Proteobacteria	TNL34877.1
	Proteobacteria	TNL39905.1
	Proteobacteria	TNL31017.1
	Proteobacteria	TNL26119.1
	Proteobacteria	TNL34287.1
	Proteobacteria	TNL19763.1
	Proteobacteria	TNL04503.1
	Proteobacteria	TNL22996.1
	Proteobacteria	TNL23472.1
	Proteobacteria	TNL17151.1
	Proteobacteria	TNL17877.1
	Proteobacteria	TNL08852.1
	Proteobacteria	TNL15339.1
	Proteobacteria	TNL04971.1
	Proteobacteria	RPC16629.1
	Proteobacteria	RPC02818.1
	Proteobacteria	PHP22933.1
	Proteobacteria	OUC33104.1
	Proteobacteria	OUC28229.1
	Proteobacteria	OUC28815.1
	Proteobacteria	OUC27578.1
	Proteobacteria	OUC21656.1
	Proteobacteria	OUC33288.1
	Proteobacteria	OUC26519.1
	Proteobacteria	OUC21332.1
[truncated: 11,586 more rows]

## Sheet: Supplementary Table S2
	Table S2: Retrieved azurin sequences checked for taxonomic annotation.
	Phylum	Azurin acc	Annotation of Azurin best blastp hit	Contig lenght	Screened proteins on the same contig							Confirmed Hit
					Acc	Best blastp hit accession number			Annotation of best blalstp hit			YES
	Gemmatimonadetes	MBT3344964	WP_026955644 - FCB group	92071	MBT3344963	WP_168889146			Deltaproteobacteria
					MBT3344965	MBU8871004.1			Gemmatimonadetes
					MBT3344967	MBU08733.1			Gemmatimonadetes
					MBT3344976	MBD03846.1			Gemmatimonadetes
					MBT3344931	MBN1197809.1			Bacteroidetes
	Gemmatimonadetes	MBT6146369	WP_026955644.1 - FCB group	3442	MBT6146368	MBT7165031.1			Deltaproteobacteria			YES
					MBT6146370	MBT3344965.1			Gemmatimonadetes
					MBT3344962	WP_136673662.1			FCB group
	Gemmatimonadetes	MBT7860986	WP_026955644.1 - FCB group	152473	MBT3344963	MBT7165031.1			Deltaproteobacteria			YES
					MBT3344959	MBD03794.1			Gemmatimonadetes
					MBT3344954	MBU08725.1			Gemmatimonadetes
					MBT3344965	MBU8871004.1			Gemmatimonadetes
					MBT3344970	MBT6144931			Gemmatimonadetes
	Actinobacteria	MAM32243	PWH11030.1 - Bacteroidetes	9976	MAM32240.1	PWH11027.1			Bacteroidetes			NO
					MAM32245.1	PWH11032.1			Bacteroidetes
					MAM32246.1	MBT4325163.1			FCB group
					MAM32242.1	OUU47489.1			FCB group
					MAM32239.1	PWH11026.1			Bacteroidetes
	Actinobacteria	NED65257	WP_106469027.1 - Gammaproteobacteria	130059	NED65255	VUM91251.1			Gammaproteobacteria			NO
					NED65251	WP_100440212.1			Gammaproteobacteria
					NED65237.1	WP_057501184.1			Gammaproteobacteria
					NED65258	WP_095377969.1			Gammaproteobacteria
					NED65269	WP_049462708.1			Gammaproteobacteria
	Actinobacteria	RBL80907	WP_042884797.1 - Betaproteobacteria	5421	RBL80908	CAB3715339.1			Betaproteobacteria			NO
					RBL80909	WP_199165851.1			Betaproteobacteria
					RBL80906	WP_025137270.1			Betaproteobacteria
	Actinobacteria	RBL85307	WP_175196587.1 - Betaproteobacteria	20249	RBL85308	WP_175196589.1			Betaproteobacteria			NO
					RBL85311	WP_175219544.1			Betaproteobacteria
					RBL85304	WP_025136546.1			Betaproteobacteria
					RBL85319	OCZ77685.1			Betaproteobacteria
					RBL85306.1	WP_025136548.1			Betaproteobacteria
	Actinobacteria	RPI09300	MCC7042478.1 - Acidobacteria	2096	RPI09301.1	MBE3095626.1			PVC superphylum			NO
	Planctomycetes	HCK41620	MBT91001.1 - Deltaproteobacteri	2892	HCK41621	MBT91000.1			Dedltaproteobacteri			NO
					HCK41619.1	MBT91002.1			Deltaproteobacteria
	Alphaproteobacteria	HIK87640	MBC8455594.1 - FCB group	4103	HIK87641	MBK99768.1			FCB group			NO
					HIK87642	HIG08679.1			Alphaproteo
					HIK87643	MBC8455597.1			FCB group
					HIK87644	HIG90773.1			FCB group
	Alphaproteobacteria	MAH81287	MXZ05316.1 - FCB group	46047	MAH81283	NRA47973.1			FCB group			NO
					MAH81280	WP_189379274.1			Gammaproteobacteria
					MAH81289	RAP29530.1			Terrabacteria
					MAH81295	WP_011234082.1			Gammaproteobacteria
					MAH81309	MBA94605.1			Alphaproteobacteria
	Alphaproteobacteria	MAI10467	MBT5862569 - Gammaproteobacteria	8460	MAI10468	MBL6823699.1			Gammaproteobacteria			NO
					MAI10472	HBX00451.1			Gammaproteobacteria
					MAI10474	MBL6708912.1			Gammaproteobacteria
					MAI10469	MBP74030.1			Gammaproteobacteria
					MAI10469	MBP74030.1			Gammaproteobacteria
	Alphaproteobacteria	MBA95464	MAQ64179.1 - Actinobacteria	22121	MBA95462	MAQ64177.1			Actinobacteria			NO
					MBA95467	MAQ64181.1			Actinobacteria
					MBA95461	MAQ64176.1			Actinobacteria
					MBA95458	MAQ64173.1			Actinobacteria
					MBA95452	MAQ64167.1			Actinobacteria
	Alphaproteobacteria	MBC8296841	MAV05198.1 - FCB group	5545	MBC8296842	MBT7624375.1			FCB group			NO
					MBC8296839	MAU62871.1			FCB group
					MBC8296837	MBT7624370.1			FCB group
					MBC8296835	MBT4415897.1			FCB group
					MBC8296836	MBT7624369.1			FCB group
	Alphaproteobacteria	MBC8302677	RZP05973.1 - FCB group	3183	MBC8302678	RZP05969.1			FCB group			NO
					MBC8302681	RZP05966.1			FCB group
					MBC8302676	MAS16489.1			FCB group
					MBC8302679	RZP05968.1			FCB group
					MBC8302680	RZP05967.1			FCB group
	Alphaproteobacteria	MBH97601	MAQ21140.1 - Gammaproteobacteria	121131	MBH97605	MAQ21136.1			Gammaproteobacteria			NO
					MBH97606	MBD08704.1			Gammaproteobacteria
					MBH97609	MBD08709.1			Gammaproteobacteria
					MBH97560	MBD08658.1			Gammaproteobacteria
					MBH97552	MAQ19942.1			Gammaproteobacteria
	Alphaproteobacteria	MBJ93686	HCH61341.1 - Deltaproteobacteria	79991	MBJ93684	MBD89927.1			Deltaproteobacteria			YES
					MBJ93680	MAY81819.1			Deltaproteobacteria
					MBJ93720	NQY38953.1			Alphaproteobacteria
					MBJ93714	MBO86518.1			Deltaproteobacteria
					MBJ93707	MBO86731.1			Deltaproteobacteria
	Alphaproteobacteria	MBQ9350065	MBR4876781.1 - Betaproteobacteria	10699	MBQ9350066	MBR3287684.1			FCB group			YES
					MBQ9350068	MBQ5996287.1			FCB group
					MBQ9350064	MBQ5459571.1			Betaproteobacteria
					MBQ9350067	MBQ5996288.1			FCB group
	Alphaproteobacteria	MBR10355.1	MAE85974.1 - FCB group	19372	MBR10356	MAE85973.1			FCB group			NO
					MBR10354	WP_221833505.1			FCB group
					MBR10352	MBE60784.1			FCB group
					MBR10351	MAE85979.1			FCB group
					MBR10345	WP_185152785.1			FCB group
	Alphaproteobacteria	MBT0750272.1	MBU6359192.1 - Chloroflexi	17780	MBT0750273	MBU6359191.1			Chloroflexi			NO
					MBT0750274	MBU6358564.1			Chloroflexi
					MBT0750276	MBI2330920.1			Chloroflexi
					MBT0750280	MBU6360041.1			Chloroflexi
					MBT0750284	MBU6358577.1			Chloroflexi
	Alphaproteobacteria	MBT5836416	MBT5410555.1 - Betaproteobacteria	4123	MBT5836413	EAV47265.1			Betaproteobacteria			NO
					MBT5836412	EAV47264.1			Betaproteobacteria
					MBT5836411	MBT5410560.1			Betaproteobacteria
	Alphaproteobacteria	MBV36297	WP_110201522.1 - Deltaproteobacteria	52247	MBV36298.1	WP_110201521.1			Gammaproteobacteria			NO
					MBV36300	WP_110201814.1			Gammaproteobacteria
					MBV36305	WP_110201513.1			Gammaproteobacteria
					MBV36308	WP_110201531.1			Gammaproteobacteria
	Alphaproteobacteria	MSO73274.1	MCB2108562.1 - Alphaproteobacteria	16500	MSO73275	PTY08033.1			Verrucomicrobia			YES
					MSO73273	MCC6913911.1			Alphaproteobacteria
					MSO73269	MCC6913625.1			Alphaproteobacteria
					MSO73262	MBY0509058.1			Alphaproteobacteria
					MSO73266	MBY0509063.1			Alphaproteobacteria
	Alphaproteobacteria	TIR87505	WP_108218433.1 - Gammaproteobacteria	81893	TIR87507	WP_072397890.1			Gammaproteobacteria			NO
					TIR87509	WP_072431701.1			Gammaproteobacteria
					TIR87511	WP_072458628.1			Gammaproteobacteria
					TIR87461	WP_076405680.1			Gammaproteobacteria
					TIR87464	WP_072398521.1			Gammaproteobacteria

## Sheet: Supplementary Table S3
	Table S3. Selected Azurin sequences used for the phylogenetic analyses
	Accession Number	Species
	MPZ21014.1	Luteitalea sp.
	AMY08803.1	Luteitalea pratensis
	QQR74081.1	Holophagales bacterium
	ODS52140.1	Acidobacteria bacterium SCN 69-37
	MBK5298978.1	Vicinamibacteria bacterium
	NUR53195.1	Acidobacteria bacterium
	BCS32345.1	Vicinamibacteria bacterium TBR-22
	PYR75118.1	Acidobacteria bacterium
	PYR62222.1	Acidobacteria bacterium
	PZN85514.1	Acidobacteria bacterium
	PZN87590.1	Acidobacteria bacterium
	MBA2603147.1	Acidobacteria bacterium
	KAB2965749.1	Thermoanaerobaculia bacterium
	MPZ20526.1	Luteitalea sp.
	MBP1643236.1	Acidobacteria bacterium
	MBI2221459.1	Acidobacteria bacterium
	PYR90422.1	Acidobacteria bacterium
	NUR55500.1	Acidobacteria bacterium
	MBA2353718.1	Acidobacteria bacterium
	BCS32420.1	Vicinamibacteria bacterium TBR-22
	PYR89594.1	Acidobacteria bacterium
	AMY08832.1	Luteitalea pratensis
	KAB2965399.1	Thermoanaerobaculia bacterium
	MBP8272902.1	Acidobacteria bacterium
	MBP6715223.1	Acidobacteria bacterium
	TAK19192.1	Acidobacteria bacterium
	RBL80907.1	Streptomyces cavourensis
	NED65257.1	Streptomyces sp. SID10244
	RBL85307.1	Streptomyces cavourensis
	RPI09300.1	Actinobacteria bacterium
	TQN18168.1	Terrabacter lapilli
	MAM32243.1	Acidimicrobiaceae bacterium
	TIR87505.1	Mesorhizobium sp.
	PJI53756.1	Methylobacterium radiotolerans
	MBH97601.1	Rhodospirillaceae bacterium
	MBT5836416.1	Hellea sp.
	MBQ9350065.1	Phyllobacterium sp.
	MAI10467.1	Rhodospirillaceae bacterium
	MBV36297.1	Rickettsiales bacterium
	MBR10355.1	Rickettsiales bacterium
	MBT0748404.1	Roseobacter sp.
	MBT00988.1	Pelagibacteraceae bacterium
	MBC8296841.1	Pelagibacterales bacterium
	MBC8302677.1	Pelagibacterales bacterium
	MBT0750272.1	Roseobacter sp.
	MAH81287.1	Rickettsiales bacterium
	RYG03855.1	Chitinophagaceae bacterium
	RKW06366.1	Capnocytophaga sp.
	ATA88211.1	Capnocytophaga gingivalis
	EEK14959.1	Capnocytophaga gingivalis ATCC 33624
	PKL77916.1	Ignavibacteriae bacterium HGW-Ignavibacteriae-4
	MAY22699.1	Flavobacteriaceae bacterium
	MBO6648180.1	Balneolaceae bacterium
	MBO6547669.1	Balneolaceae bacterium
	MBO6525097.1	Balneolaceae bacterium
	MBO6571143.1	Balneola sp.
	OAN59675.1	Balneola sp. EhC07
	AFL82343.1	Aequorivita sublithincola DSM 14238
	RKW16012.1	Capnocytophaga sp.
	HCT52880.1	Balneola sp.
	MAB66988.1	Bacteroidetes bacterium
	SOE23635.1	Cytophagales bacterium TFI 002
	PWH84292.1	Algibacter marinivivus
	RMA58265.1	Flavobacterium sp. GV029
	REE84136.1	Flavobacterium sp. GV028
	SMO95479.1	Gracilimonas mengyeensis
	TDU34445.1	Gelidibacter sediminis
	MBL6607779.1	Flavobacteriaceae bacterium
	NBT87699.1	Flavobacteriaceae bacterium
	MBL7471908.1	Robertkochia sp. 1368
	MRT17786.1	Vitellibacter sp. q18
	KXO00954.1	Aequorivita aquimaris
	SDI99572.1	Pedobacter sp. ok626
	TCM56761.1	Pedobacter sp. OK628
	MBF4516450.1	Flavobacterium sp. ANB
	MTD69652.1	Flavobacterium sp. LC2016-13
	KIQ22012.1	Flavobacterium sp. MEB061
	SRX53666.1	Aequorivita lipolytica
	TXD68040.1	Aequorivita lipolytica
	KQX15748.1	Flavobacterium sp. Root420
	MBE7641149.1	Salegentibacter sp. BLCTC
	SHL36618.1	Flavobacterium pectinovorum
	OXB04897.1	Flavobacterium pectinovorum
	NGX84752.1	Aequorivita sp. KMM 9714
	SFF71840.1	Salegentibacter agarivorans
	MBO2545809.1	Salegentibacter sp. BDJ18
	APS40300.1	Salegentibacter sp. T436
	PWK00716.1	Flavobacterium araucananum
	OXG00151.1	Flavobacterium araucananum
	MBI6116517.1	Salegentibacter sp. F63223
	MBI6120191.1	Salegentibacter sp. F60176
	PBJ12329.1	Flavobacterium sp. ACN6
	MBS7231083.1	Flavobacterium psychroterrae
	SRX75872.1	Aequorivita antarctica
	TXD73697.1	Aequorivita antarctica
	MBO6793159.1	Balneolaceae bacterium
	QOG01798.1	Flavobacterium sp. MDT1-60
	MBT8309828.1	Bacteroidia bacterium
	MBB6681550.1	Aequorivita sp. 609
	NNL61048.1	Flavobacteriaceae bacterium
	NND10432.1	Flavobacteriaceae bacterium
	RZV69371.1	Flavobacteriaceae bacterium
	KIA98798.1	Flavobacterium sp. KMS
	NNK27109.1	Flavobacteriaceae bacterium
	MBT8303107.1	Bacteroidia bacterium
	TXE05523.1	Gelidibacter salicanalis
	OUL63273.1	Flavobacterium sp. AJR
	MBJ7880545.1	Gelidibacter salicanalis
	RKW04377.1	Capnocytophaga sp.
	EJU29166.1	Capnocytophaga sp. CM59
	RMB32604.1	Flavobacterium johnsoniae
	RKQ46970.1	Flavobacterium johnsoniae
	MBK5191796.1	Flavobacteriaceae bacterium
	AWK05134.1	Flavobacterium crocinum
	SHM62860.1	Salegentibacter salegens
	PRX44362.1	Salegentibacter salegens
	MBK6264204.1	Marivirga sp. S37H4
	MBQ0769636.1	Bizionia sp.
	NBW70180.1	Bacteroidetes bacterium
	MXO05552.1	Flavobacterium sp. HBTb2-11-1
	AOC93382.1	Flavobacterium anhuiense
	SCY21572.1	Flavobacterium anhuiense
	ERI63298.1	Capnocytophaga sp. oral taxon 863 str. F0517
	AYN03180.1	Flavobacterium sp. 140616W15
	GIM52412.1	Capnocytophaga cynodegmi
	MBL0737111.1	Flavobacterium sp. GN10
	CEN32761.1	Capnocytophaga cynodegmi
	MAO66283.1	Balneola sp.
	GIM53558.1	Capnocytophaga cynodegmi
	GHA37716.1	Salinimicrobium marinum
	CEN34751.1	Capnocytophaga cynodegmi
	CEN38896.1	Capnocytophaga cynodegmi
	MAO48217.1	Aequorivita sp.
	KJJ38830.1	Aequorivita vladivostokensis
	ATA68979.1	Capnocytophaga cynodegmi
	GGZ73400.1	Algibacter mikhailovii
	SKB39877.1	Salegentibacter holothuriorum
	PID68878.1	Flavobacteriales bacterium
	EPD28198.1	Capnocytophaga granulosa ATCC 51502
	TYC14884.1	Bizionia gelidisalsuginis
	TYB73114.1	Bizionia saleffrena
	SKB61991.1	Salegentibacter salinarum
	PKD16612.1	Salegentibacter salinarum
	SUX18991.1	Capnocytophaga granulosa
	SDW85051.1	Capnocytophaga granulosa
	MBU3860692.1	Flavobacterium sp. MC2016-06
	PIE49868.1	Flavobacteriales bacterium
	EJG02925.1	Flavobacterium sp. F52
	PWB25544.1	Flavobacterium sp. HTF
	KAF2081531.1	Flavobacterium sharifuzzamanii
	MAT90203.1	Flavobacteriaceae bacterium
	GGF10829.1	Flavobacterium limi
	PWJ60585.1	Dyadobacter jejuensis
	RKW05733.1	Capnocytophaga sp.
	MBP1225731.1	Flavobacterium sp. 1355
	QLC65429.1	Flavobacterium sp. LPB0248
	SHG94151.1	Flavobacterium johnsoniae
	SFN78718.1	Salegentibacter flavus
	RKD17016.1	Pelobium manganitolerans
	OXA86392.1	Flavobacterium hercynium
	OIV41457.1	Flavobacterium johnsoniae
	MBG6236216.1	Pedobacter sp. CAN_A7
	KAF2517668.1	Flavobacterium foetidum
	MBB6388139.1	Flavobacterium notoginsengisoli
	MBB4803181.1	Flavobacterium nitrogenifigens
	RXM44836.1	Flavobacterium sp. YO64
	OXA97966.1	Flavobacterium oncorhynchi
	MBJ2125702.1	Flavobacterium sp. IB48
	MBO6536115.1	Balneolaceae bacterium
	KAF2331798.1	Flavobacterium ginsenosidimutans
	OXB10903.1	Flavobacterium plurextorum
	PYF70596.1	Pedobacter nutrimenti
	RYJ37291.1	Flavobacterium anhuiense
	MBK5212958.1	Flavobacteriaceae bacterium
	RXM46603.1	Flavobacterium sp. YO12
	HBB49149.1	Flavobacteriaceae bacterium
	NEN24241.1	Cryomorpha ignava
	TDX11574.1	Flavobacterium sp. S87F.05.LMB.W.Kidney.N
	KRD58389.1	Flavobacterium sp. Root935
	NWL03965.1	Flavobacterium collinsii
	SFC83437.1	Flavobacterium phragmitis
	AXB57147.1	Flavobacterium sp. HYN0086
	SMO37644.1	Flavobacterium nitrogenifigens
	KAF2329291.1	Flavobacterium nitrogenifigens
	RXJ45432.1	Gelidibacter gilvus
	MWW25633.1	Algibacter wandonensis
	TDY61580.1	Algibacter lectus
	MBF7090282.1	Flavobacterium sp. ALJ2
	HCX22911.1	Cytophagales bacterium
	MBE60788.1	Flammeovirgaceae bacterium
	MAE85974.1	Flammeovirgaceae bacterium
	SMD01693.1	Pedobacter nyackensis
	MAZ26952.1	Cytophagaceae bacterium
	RKS34296.1	Flavobacterium sp. JRR 20_7
	OXG04691.1	Flavobacterium piscis
	OCB77685.1	Flavobacterium piscis
	MBS7253039.1	Flavobacterium branchiicola
	QDW20772.1	Flavobacterium sp. KBS0721
	OXA73405.1	Flavobacterium aquidurense
	SRX54885.1	Aequorivita sp. CIP111184
	TBX24317.1	Jiulongibacter sediminis
	KPM48146.1	Jiulongibacter sediminis
	PBI88533.1	Flavobacterium sp. ACN2
	QSW89845.1	Flavobacterium sp. BB8
	CDF78056.1	Formosa agariphila KMM 3901
	CAC9976695.1	Flavobacterium sp. PXU-55
	SHG72795.1	Flavobacterium sp. CF108
	SEO82735.1	Flavobacterium sp. fv08
	RNC79491.1	Balneola sp.
	OXA89879.1	Flavobacterium hydatis
	KFF15538.1	Flavobacterium hydatis
	MBF4484085.1	Flavobacterium sp. CSZ
	QGK74924.1	Flavobacterium sp. SLB02
	REA61239.1	Dyadobacter luteus
	MBD3616120.1	Gracilimonas sp.
	KJD35533.1	Tamlana sedimentorum
	CAD5350196.1	Flavobacterium bizetiae
	CAD5344313.1	Flavobacterium bizetiae
	CAA9201933.1	Flavobacterium bizetiae
	CAA9199941.1	Flavobacterium collinsii
	SHF52102.1	Salegentibacter echinorum
	OXB14785.1	Flavobacterium reichenbachii
	KFF05988.1	Flavobacterium reichenbachii
	PIF59691.1	Flavobacterium sp. 2
	MAP81501.1	Aequorivita sp.
	OMQ13589.1	Flexibacter sp. ATCC 35103
	TRZ47251.1	Robertkochia marina
	THD69490.1	Robertkochia marina
	MBA6152770.1	Gelidibacter gilvus
	AUS05690.1	Tamlana carrageenivorans
	MBP9137916.1	Flavobacteriales bacterium
	MBK9536253.1	Flavobacteriales bacterium
	MBK6943216.1	Flavobacteriales bacterium
	MBK7240901.1	Flavobacteriales bacterium
	MBK7296488.1	Flavobacteriales bacterium
	MBK6475038.1	Flavobacteriales bacterium
	SHL56886.1	Flavobacterium johnsoniae
	OXE96823.1	Flavobacterium johnsoniae UW101
	ABQ05439.1	Flavobacterium johnsoniae UW101
	HAT63830.1	Flavobacteriaceae bacterium
	MAL60906.1	Flavobacteriaceae bacterium
	MAH86330.1	Balneola sp.
	OUX48208.1	Bacteroidetes bacterium TMED284
	NJX16138.1	Tamlana crocina
	PDH56379.1	Rhodothermaeota bacterium MED-G12
	RKW07857.1	Capnocytophaga sp.
	TVZ25850.1	Gillisia sp. Hel_I_86
	MBI1289368.1	Flavobacteriales bacterium
	SLK04225.1	Salegentibacter salarius
	PKD18002.1	Salegentibacter salarius
	OEY72345.1	Salegentibacter salarius
	KQB37546.1	Flavobacterium aquidurense
	PAM95417.1	Flavobacterium sp. IR1
	GGW85754.1	Salegentibacter mishustinae
	PZX65333.1	Salegentibacter mishustinae
	PNW21976.1	Salegentibacter mishustinae
	KRG28973.1	Salegentibacter mishustinae
	TCM03650.1	Flavobacterium sp. GV063
	PYF30127.1	Flavobacterium sp. GV069
	PYF60147.1	Flavobacterium sp. GV030
	SNR61135.1	Flavobacterium sp. ov086
	QVY66022.1	Polaribacter sp. Q13
	SMD10518.1	Pedobacter nyackensis
	MBE80173.1	Balneola sp.
	MAL17807.1	Balneola sp.
	SFD10998.1	Algibacter pectinivorans
	MBB5268583.1	Algibacter amylolyticus
	KAA5826377.1	Algibacter amylolyticus
	TSJ80415.1	Algibacter amylolyticus
	HAP69057.1	Flavobacteriales bacterium
	GET48150.1	Capnocytophaga felis
	GET46320.1	Capnocytophaga felis
	MBD1424896.1	Sphingobacterium arenae
	PQJ15211.1	Aureicoccus marinus
	QCY68568.1	Antarcticibacterium flavum
	MBD1433871.1	Sphingobacterium sp. DN00404
	RZF59618.1	Sphingobacterium sp. 30C10-4-7
	MBL6825544.1	Balneolaceae bacterium
	MBO3097644.1	Gelidibacter sp. DF109
	KQO22400.1	Flavobacterium sp. Leaf82
	OZA54536.1	Sphingobacteriales bacterium 39-40-5
	OZA26366.1	Sphingobacteriales bacterium 17-39-43
	OYZ32956.1	Sphingobacteriales bacterium 16-39-50
	SOC79918.1	Salinimicrobium sediminis
	NLN24680.1	Bacteroidetes bacterium
	NEU06965.1	Flavihumibacter sp. R14
	SDM55772.1	Pedobacter steynii
	NQX40680.1	Pedobacter steynii
	RMG67078.1	Bacteroidetes bacterium
	TRZ46437.1	Robertkochia solimangrovi
	TKS55660.1	Psychroflexus sp. WDS2C27
	KUF47193.1	Myroides marinus
	KRB56053.1	Flavobacterium sp. Root186
	MVZ67590.1	Sphingobacterium sp. DK4209
	QGA25480.1	Sphingobacterium sp. dk4302
	MBS3739612.1	Psychroflexus sp.
	NBC57669.1	Bacteroidetes bacterium
	PRY53002.1	Arcticibacter pallidicorallinus
	KAB1065293.1	Salibacter halophilus
	SHJ54960.1	Aequorivita viscosa
	SDW60719.1	Aequorivita viscosa
	CAG4991331.1	Dyadobacter sp. CECT 9275
	MBE8723803.1	Flavobacterium sp. KB82
	GIJ93306.1	Capnocytophaga stomatis
	RED26444.1	Flavobacterium cutihirudinis
	VEJ18202.1	Capnocytophaga canimorsus
	GIM56920.1	Capnocytophaga canimorsus
	AYW36175.1	Capnocytophaga canimorsus
	AWL77625.1	Capnocytophaga canimorsus
	CEN46363.1	Capnocytophaga canimorsus
	CEN51827.1	Capnocytophaga canimorsus
	NDB02637.1	Flavobacteriaceae bacterium
	GIM50263.1	Capnocytophaga stomatis
	GIJ96437.1	Capnocytophaga stomatis
	ATA88584.1	Capnocytophaga stomatis
	RYD80418.1	Sphingobacteriales bacterium
	SKC01192.1	Dyadobacter psychrophilus
	MVZ63980.1	Sphingobacterium humi
	TDP01428.1	Flavobacterium sp. 245
	SMO44807.1	Flavobacterium resistens
	MRX67254.1	Flavobacterium resistens
	THF47424.1	Flavobacterium sp. CC-CTC003
	MBO6614606.1	Gracilimonas sp.
	MBO6586906.1	Gracilimonas sp.
	GIM58374.1	Capnocytophaga canimorsus
	ATA90809.1	Capnocytophaga canimorsus
	AEK23079.1	Capnocytophaga canimorsus Cc5
	PUU70055.1	Flavobacterium sp. WLB
	OWU91884.1	Flavobacterium sp. NLM
	KOP36693.1	Flavobacterium sp. VMW
	NQD69167.1	Sphingobacterium shayense
	PQB06055.1	Aureitalea marina
	KQS31419.1	Dyadobacter sp. Leaf189
	KAA6441657.1	Dyadobacter flavalbus
	PWH11030.1	Bacteroidetes bacterium SCGC AAA795-G10
	RYD97795.1	Sphingobacteriales bacterium
	TDE16690.1	Dyadobacter psychrotolerans
	GGB91664.1	Dyadobacter sediminis
	TLU94393.1	Dyadobacter sediminis
	TDG37416.1	Pedobacter changchengzhani
	AVR46817.1	Gramella fulva
	GGW54058.1	Winogradskyella epiphytica
	PYE82843.1	Winogradskyella epiphytica
	PIA82373.1	Gaetbulibacter sp. 4G1
	MBL6590285.1	Flavobacteriaceae bacterium
	MBL6680969.1	Flavobacteriaceae bacterium
	TLU99052.1	Dyadobacter luticola
	GIM61530.1	Capnocytophaga canis
	RIY38243.1	Capnocytophaga canis
	ATA75368.1	Capnocytophaga sp. H2931
	ATA73230.1	Capnocytophaga sp. H4358
	CEN53668.1	Capnocytophaga canis
	CEN45931.1	Capnocytophaga canis
	CEN48599.1	Capnocytophaga canis
	REE00076.1	Marinoscillum furvescens DSM 4134
	SOC81145.1	Salinimicrobium sediminis
	ATA92964.1	Capnocytophaga canimorsus
	TQD39472.1	Flavobacteriaceae bacterium PLHSN227
	EGD33391.1	Capnocytophaga sp. oral taxon 338 str. F0234
	KAA0991480.1	Dyadobacter sp. UC 10
	SEJ01790.1	Myroides marinus
	KZE79762.1	Myroides marinus
	MTH14288.1	Flavobacterium sp. LC2016-01
	CAG5071183.1	Dyadobacter sp. CECT 9623
	QBR11004.1	Sphingobacterium sp. CZ-2
	MBD1420300.1	Sphingobacterium chuzhouense
	NND62382.1	Flavobacteriaceae bacterium
	RAJ25194.1	Gelidibacter algens
	OBX25341.1	Gelidibacter algens
	PRD54381.1	Sphingobacterium gobiense
	HCD53052.1	Balneolaceae bacterium
	PRD46169.1	Sphingobacterium haloxyli
	OUU47490.1	Flavobacteriaceae bacterium TMED68
	AFU67956.1	Psychroflexus torquis ATCC 700755
	MBQ22988.1	Flavobacteriales bacterium
	STA71328.1	Capnocytophaga canimorsus
	PJI76810.1	Capnocytophaga canimorsus
	ATA76208.1	Capnocytophaga canimorsus
	CEN36414.1	Capnocytophaga canimorsus
	MBE9460429.1	Dyadobacter sp. UP-52
	KUJ60099.1	Flavobacteriaceae bacterium CRH
	HBK71169.1	Flavobacteriaceae bacterium
	TDS58857.1	Myroides indicus
	TKT92169.1	Dyadobacter frigoris
	MAS30474.1	Flavobacteriaceae bacterium
	STZ49758.1	Myroides odoratimimus
	TWJ01343.1	Myroides odoratimimus
	GAQ14157.1	Myroides odoratimimus
	ALU24941.1	Myroides odoratimimus
	AJA67644.1	Myroides sp. A21
	EHO06326.1	Myroides odoratimimus CIP 101113
	EHO05810.1	Myroides odoratimimus CCUG 10230
	SHM11684.1	Myroides xuanwuensis
	QBK75130.1	Myroides odoratimimus
	APA90964.1	Myroides sp. ZB35
	EKB02278.1	Myroides odoratimimus CCUG 3837
	EHO06485.1	Myroides odoratimimus CCUG 12901
	MBR99171.1	Flavobacteriaceae bacterium
	OJV51052.1	Bacteroidetes bacterium 43-16
	MBC7568035.1	Pedobacter sp.
	HHG85238.1	Bacteroidetes bacterium
	NEV94817.1	Psychroflexus sp. YR1-1
	MBK98307.1	Balneola sp.
	MTH29586.1	Myroides pelagicus
	HER40108.1	Salinimicrobium catena
	TCK85777.1	Albibacterium bauzanense
	RRO14427.1	Flavobacteriaceae bacterium 14752
	MVX36646.1	Myroides sp. LoEW2-1
	MTG99048.1	Myroides sp. BIT-d1
	MBL7707338.1	Taibaiella sp.
	RQO31985.1	Taibaiella sp. KBW10
	QQY82466.1	Tamlana sp. s12
	HBS12895.1	Flavobacteriaceae bacterium
	QAA83010.1	Aequorivita sp. H23M31
	SEJ47490.1	Dyadobacter koreensis
	NIJ53479.1	Dyadobacter arcticus
	QOW11424.1	Kaistella flava (ex Peng et al. 2021)
	QDP84902.1	Chryseobacterium sp. SNU WT5
	TXE20600.1	Psychroflexus gondwanensis
	EMY80375.1	Psychroflexus gondwanensis ACAM 44
	MPT34817.1	Flavobacterium sp.
	PIF33672.1	Flavobacterium sp. 9
	SEI71303.1	Dyadobacter sp. SG02
	EIJ38042.1	Joostella marina DSM 19592
	MAR43978.1	Flavobacteriaceae bacterium
	NJY62703.1	Salinimicrobium sp. CDJ15-81-2
	MBS1762665.1	Bacteroidetes bacterium
	SJN32695.1	Sphingobacterium sp. JB170
	QKX03682.1	Aquimarina sp. TRL1
	RZP10379.1	Flavobacteriales bacterium
	SER41916.1	Myroides profundi
	AJH16102.1	Myroides profundi
	EPH06656.1	Myroides odoratimimus CCUG 12700
	MBL30202.1	Flavobacteriaceae bacterium
	OUW34774.1	Flavobacteriaceae bacterium TMED179
	MBJ24715.1	Flavobacteriaceae bacterium
	MBE8713286.1	Sphingobacterium sp. KB22
	QRR03613.1	Dyadobacter sp. Q3-56
	MAS29837.1	Flavobacteriaceae bacterium
	MBE15235.1	Cytophagaceae bacterium
	NQX86962.1	Flavobacteriaceae bacterium
	TJZ61202.1	Sphingobacterium olei
	NJW52526.1	Salinimicrobium sp. CDJ15-91
	EGV44513.1	Bizionia argentinensis JUB59
	SMO44986.1	Saccharicrinis carchari
	GGM99935.1	Dyadobacter beijingensis
	NGZ90371.1	Psychroflexus sp. C1
	SFT13311.1	Sphingobacterium wenxiniae
	NBR83599.1	Flavobacteriia bacterium
	PKG42172.1	Psychroflexus sp. MES1-P1E
	QHN65540.1	Bergeyella cardium
	MAD11171.1	Flavobacteriaceae bacterium
	TVZ52730.1	Dokdonia sp. Hel1_53
	TDN79663.1	Salegentibacter sp. 24
	NAS31167.1	Flavobacteriaceae bacterium R38
	QSS97717.1	Psychroflexus sp. ALD_RP9
	MBF6610589.1	Chryseobacterium sp.
	QED39042.1	Antarcticibacterium arcticum
	RST25990.1	Chryseobacterium lacus
	VTQ04579.1	Sphingobacterium daejeonense
	MAV13495.1	Flavobacteriaceae bacterium
	PRY51485.1	Arcticibacter pallidicorallinus
	TGV03507.1	Flavivirga rizhaonensis
	RST28027.1	Chryseobacterium lacus
	RCU43214.1	Chryseobacterium lacus
	ODS87733.1	Chryseobacterium sp. SCN 40-13
	NER17180.1	Spongiivirga citrea
	TNJ43685.1	Tamlana fucoidanivorans
	MAM49531.1	Flavobacteriaceae bacterium
	RXG22152.1	Leeuwenhoekiella aequorea
	MXO26457.1	Apibacter sp. B3813
	MXO30363.1	Apibacter sp. B3912
	MXP01586.1	Apibacter sp. B3918
	MXO23865.1	Apibacter sp. B3924
	MXO28409.1	Apibacter sp. B3913
	NGM60371.1	Sphingobacterium sp. SGG-5
	SFJ08263.1	Myroides guanonis
	MBT8256015.1	Bacteroidia bacterium
	NNM22274.1	Flavobacteriaceae bacterium
	RPG61380.1	Flavobacteriaceae bacterium TMED206
	SEG49298.1	Sphingobacterium lactis
	MBC7746247.1	Flavobacterium sp.
	TYR38182.1	Sphingobacterium phlebotomi
	ADY53818.1	Pseudopedobacter saltans DSM 12145
	SDE25638.1	Dyadobacter soli
	NGM64730.1	Sphingobacterium sp. SGR-19
	NGF55051.1	Parapedobacter sp. SGR-10
	MBO9612408.1	Dyadobacter sp.
	PSL26669.1	Dyadobacter jiangsuensis
	OJV13350.1	Dyadobacter sp. 50-39
	TBN14557.1	Hyunsoonleella pacifica
	GGD14794.1	Hyunsoonleella pacifica
	EHQ03861.1	Gillisia limnaea DSM 15749
	QTY27332.1	Flavobacterium sp. CS20
	PQL89660.1	Apibacter sp. wkB309
	MBE8720113.1	Sphingobacterium sp. Ka21
	ADQ17047.1	Leadbetterella byssophila DSM 17132
	MBU2950794.1	Tamlana agarivorans
	RKS31667.1	Flavobacterium sp. JRR 20_7
	QDW22457.1	Flavobacterium sp. KBS0721
	MBA5629304.1	Moheibacter sp. BDHS18
	MBT8274874.1	Bacteroidia bacterium
	NNM07914.1	Flavobacteriaceae bacterium
	NNK54905.1	Flavobacteriaceae bacterium
	NNJ80693.1	Flavobacteriaceae bacterium
	NNF30650.1	Flavobacteriaceae bacterium
	PCH75920.1	Flavobacteriaceae bacterium
	OXG04896.1	Flavobacterium piscis
	OCB76038.1	Flavobacterium piscis
	KIA82546.1	Chryseobacterium solincola
	MXP12367.1	Apibacter sp. B3239
	MXP05400.1	Apibacter sp. B3546
	SMG16412.1	Marivirga sericea
	ACT94124.1	Dyadobacter fermentans DSM 18053
	SEF42790.1	Sphingobacterium lactis
	RUA35171.1	Bacteroidetes bacterium
	SFS78308.1	Zhouia amylolytica
	ETN94552.1	Zhouia amylolytica AD3
	MBD0832951.1	Aestuariibaculum sp. TT11
	MBT27438.1	Flavobacteriaceae bacterium
	VEI01050.1	Kaistella antarctica
	SEV84992.1	Kaistella antarctica
	KEY18359.1	Kaistella antarctica
	AVR47157.1	Gramella fulva
	MBJ6366675.1	Snuella sp. CAU 1569
	SFJ12664.1	Chryseobacterium treverense
	QII71508.1	Apibacter sp. B2966
	MXP04194.1	Apibacter sp. B3887
	MXO33668.1	Apibacter sp. B3883
	MXO41025.1	Apibacter sp. B3889
	MXP06995.1	Apibacter sp. B3935
	RMB63317.1	Dokdonia sinensis
	MVZ63293.1	Sphingobacterium humi
	MAC92495.1	Flavobacteriaceae bacterium
	SDG42538.1	Psychroflexus sediminis
	GGH05573.1	Sphingobacterium alkalisoli
	TJY68577.1	Sphingobacterium alkalisoli
	GAL78335.1	Algibacter lectus
	SKB67834.1	Sphingobacterium nematocida
	TDI80670.1	Bacteroidetes bacterium
	MAX01870.1	Flavobacteriaceae bacterium
	VXD10613.1	Marinoscillum sp. 108
	TDQ11523.1	Pedobacter metabolipauper
	SHE52817.1	Psychroflexus salarius
	MXV38904.1	Flavobacteriaceae bacterium Ap0902
	MBN9284420.1	Flavobacterium sp.
	OJV72722.1	Flavobacterium sp. 40-81
	HCS20063.1	Bacteroidetes bacterium
	KAA5535505.1	Flavobacterium baculatum
	KRO67301.1	Cryomorphaceae bacterium BACL21 MAG-121220-bin10
	MBU78791.1	Flavobacteriales bacterium
	ODS84474.1	Cytophagaceae bacterium SCN 52-12
	NQW27506.1	Flammeovirgaceae bacterium
	NLN33048.1	Flavobacteriaceae bacterium
	AZI33291.1	Kaistella carnis
	TVZ58727.1	Flavobacteriaceae bacterium MAR_2010_105
	RIA10696.1	Flavobacteriaceae bacterium MAR_2010_72
	MBC7653199.1	Oligoflexus sp.
	ANH59675.1	Dokdonia donghaensis DSW-1
	KGO07027.1	Dokdonia donghaensis DSW-1
	EAQ39795.1	Dokdonia donghaensis MED134
	RXJ50198.1	Gelidibacter gilvus
	HHL72354.1	Bacteroidetes bacterium
	MBL1411328.1	Sphingobacterium sp. C459-1T
	SFZ90911.1	Flaviramulus basaltis
	KAA3623282.1	Flavobacterium sp.
	MBH1959542.1	Flavobacteriia bacterium
	NER14424.1	Leptobacterium flavescens
	MAU89379.1	Flavobacteriaceae bacterium
	QII70161.1	Apibacter sp. B3706
	RMZ49863.1	Flavobacteriaceae bacterium PRS1
	MBR47784.1	Flavobacteriaceae bacterium
	MBP3943076.1	Sphingobacteriaceae bacterium WQ 2009
	MBT6224420.1	Cryomorphaceae bacterium
	MBT7694820.1	Cryomorphaceae bacterium
	MBT7683149.1	Cryomorphaceae bacterium
	MBT6730215.1	Cryomorphaceae bacterium
	MBT5416950.1	Cryomorphaceae bacterium
	MBT3684474	Cryomorphaceae bacterium
	MBT4236692.1	Cryomorphaceae bacterium
	MBT3645938.1	Cryomorphaceae bacterium
	KXK36405.1	Bacteroidetes bacterium OLB9
	TXI31575.1	Niabella sp.
	SFN97424.1	Flavobacterium ummariense
	QJD97220.1	Mucilaginibacter sp. F39-2
	AUC85854.1	Polaribacter sp. ALD11
	RPG67647.1	Flavobacteriaceae bacterium TMED147
	GGH46077.1	Dyadobacter endophyticus
	MBU3821291.1	Flavobacteriaceae bacterium XHP0103
	ERJ58265.1	Sphingobacterium paucimobilis HER1398
	HEA29780.1	Leeuwenhoekiella sp.
	SNV55678.1	Sphingobacterium mizutaii
	SDL91729.1	Sphingobacterium mizutaii
	GEM70193.1	Sphingobacterium mizutaii NBRC 14946 = DSM 11724
	MBK78342.1	Flavobacteriaceae bacterium
	ADR20696.1	Marivirga tractuosa DSM 4126
	HER40711.1	Salinimicrobium catena
	VTP89966.1	Sphingobacterium daejeonense
	SHE39415.1	Leeuwenhoekiella marinoflava DSM 3653
	RXG33129.1	Leeuwenhoekiella marinoflava
	MAC94599.1	Flavobacteriales bacterium
	MBS1614911.1	Bacteroidetes bacterium
	MBS1629355.1	Bacteroidetes bacterium
	MBD1429194.1	Sphingobacterium sp. DN04309
	OUV50247.1	Flavobacteriaceae bacterium TMED116
	PQL93500.1	Apibacter adventoris
	PQL94652.1	Apibacter adventoris
	AVI50477.1	Pukyongia salina
	HBS11988.1	Flavobacteriaceae bacterium
	TYP98605.1	Sphingobacterium composti Yoo et al. 2007 non Ten et al. 2007
	MRS62281.1	Larkinella terrae
	MBT4679745.1	Flavobacterium sp.
	PDH54252.1	Cryomorphaceae bacterium MED-G11
	MBT5289000.1	Flavobacterium sp.
	MBT6378568.1	Flavobacterium sp.
	NNC50705.1	Flaviramulus sp.
	SMC72071.1	Moheibacter sediminis
	GGE23696.1	Psychroflexus planctonicus
	HER39830.1	Salinimicrobium catena
	EGV43395.1	Bizionia argentinensis JUB59
	TCV13671.1	Sphingobacterium alimentarium
	OWR14013.1	Chryseobacterium sp. VAUSW3
	MBT7739942.1	Cryomorphaceae bacterium
	RZO99509.1	Flavobacteriales bacterium
	MBP8668535.1	Bacteroidia bacterium
	MBP7714414.1	Bacteroidia bacterium
	MBL7908375.1	Bacteroidia bacterium
	GGE05955.1	Psychroflexus salis
	MBT5649839.1	Flavobacteriaceae bacterium
	MBT5771944.1	Flavobacteriaceae bacterium
	MBT7881339.1	Flavobacteriaceae bacterium
	MBT7403996.1	Flavobacteriaceae bacterium
	MBT4613801.1	Flavobacteriaceae bacterium
	MBT4113008.1	Flavobacteriaceae bacterium
	MBT3560725.1	Flavobacteriaceae bacterium
	QQR94996.1	Bacteroidetes bacterium
	GCD80060.1	Schleiferia thermophila
	RCX03828.1	Schleiferia thermophila
	KFD39660.1	Schleiferia thermophila str. Yellowstone
	MBO3097585.1	Gelidibacter sp. DF109
	MBP9132465.1	Saprospiraceae bacterium
	VEI00311.1	Kaistella antarctica
	SEV81306.1	Kaistella antarctica
	KEY17929.1	Kaistella antarctica
	MBT6636190.1	Flavobacteriaceae bacterium
	MBA10878.1	Flavobacteriaceae bacterium
	MBT4325167.1	Cryomorphaceae bacterium
	KXK41585.1	Bacteroidetes bacterium OLB11
	SEE94747.1	Salinimicrobium catena
	SDL33267.1	Salinimicrobium catena
	MBP6153271.1	Chitinophagales bacterium
	MBP6048722.1	Chitinophagales bacterium
	PQV48344.1	Jejuia pallidilutea
	GAL88147.1	Jejuia pallidilutea
	GAL70484.1	Jejuia pallidilutea
	GAL66113.1	Jejuia pallidilutea
	QBR11169.1	Sphingobacterium sp. CZ-2
	SHE37004.1	Flavisolibacter ginsengisoli DSM 18119
	RZP04236.1	Flavobacteriales bacterium
	RZK83187.1	Pedobacter sp.
	MBA6152840.1	Gelidibacter gilvus
	HIG90769.1	Flavobacteriaceae bacterium
	MBN09346.1	Flavobacteriaceae bacterium
	GAL64092.1	Algibacter lectus
	QBQ42406.1	Sphingobacterium psychroaquaticum
	SMG50054.1	Sphingobacterium psychroaquaticum
	TKC06266.1	Pedobacter sp. RP-3-15
	MBL4662853.1	Flavobacteriaceae bacterium
	EAR13757.1	Polaribacter irgensii 23-P
	PVH26139.1	Sphingobacterium sp. 2c-3
	QEC54709.1	Flavisolibacter ginsenosidimutans
	SKB93989.1	Sphingobacterium nematocida
	HCF63598.1	Chitinophagaceae bacterium
	MAU73109.1	Flavobacteriaceae bacterium
	HAI80323.1	Chryseobacterium sp.
	PKK35174.1	Siphonobacter sp. BAB-5404
	ARV06887.1	Polaribacter sp. SA4-10
	MQP27500.1	Sphingobacterium faecium
	GHE23694.1	Sphingobacterium griseoflavum
	MBT6546967.1	Cryomorphaceae bacterium
	MBT6318353.1	Cryomorphaceae bacterium
	MBT6214230.1	Cryomorphaceae bacterium
	MBT5936244.1	Cryomorphaceae bacterium
	MBT6934986.1	Cryomorphaceae bacterium
	MBT7018356.1	Cryomorphaceae bacterium
	MBT7546461.1	Cryomorphaceae bacterium
	MBT7383244.1	Cryomorphaceae bacterium
	MBT6736526.1	Cryomorphaceae bacterium
	MBT4834856.1	Cryomorphaceae bacterium
	MBT4518341.1	Cryomorphaceae bacterium
	MBT3688973.1	Cryomorphaceae bacterium
	MBT4293818.1	Cryomorphaceae bacterium
	MBT4221610.1	Cryomorphaceae bacterium
	MBT3503762.1	Cryomorphaceae bacterium
	MBT3281700.1	Cryomorphaceae bacterium
	GGG21633.1	Dokdonia pacifica
	PTX09120.1	Sphingobacterium faecium
	SNR46547.1	Dokdonia pacifica
	RLZ10532.1	Flavobacteriaceae bacterium YIM 102668
	SDB56533.1	Flavobacteriaceae bacterium MAR_2010_188
	RXG18112.1	Leeuwenhoekiella aestuarii
	RXG19418.1	Leeuwenhoekiella aestuarii
	MBB2952795.1	Sphingobacterium sp. JUb56
	NJI76048.1	Sphingobacterium kitahiroshimense
	TCR07734.1	Sphingobacterium sp. JUb78
	TCR02315.1	Sphingobacterium sp. JUb20
	KKX52250.1	Sphingobacterium sp. IITKGP-BTPF85
	PDH51381.1	Cryomorphaceae bacterium MED-G14
	OED35653.1	Flavobacteriaceae bacterium (ex Bugula neritina AB1)
	GGC31587.1	Marivirga lumbricoides
	RXG22993.1	Leeuwenhoekiella polynyae
	ADY54166.1	Pseudopedobacter saltans DSM 12145
	PQA58493.1	Siphonobacter curvatus
	HAA15529.1	Cytophagales bacterium
	MAW15680.1	Flavobacteriaceae bacterium
	MAJ82804.1	Flavobacteriaceae bacterium
	MBT6170927.1	Flavobacteriaceae bacterium
	MBT7624374.1	Flavobacteriaceae bacterium
	MBT6448380.1	Flavobacteriaceae bacterium
	MBT4959955.1	Flavobacteriaceae bacterium
	MBF8457396.1	Kaistella sp. G5-32
	VEI96853.1	Kaistella jeonii
	SFC38601.1	Kaistella jeonii
	KIA85964.1	Kaistella jeonii
	MBT57606.1	Flavobacteriaceae bacterium
	MBB2149084.1	Pedobacter sp. LMG 31462
	MBB6387018.1	Flavobacterium notoginsengisoli
	MBB4802060.1	Flavobacterium nitrogenifigens
	NWL03509.1	Flavobacterium collinsii
	RZP11631.1	Flavobacteriales bacterium
	RPG57235.1	Flavobacteriales bacterium TMED96
	RPG56499.1	Flavobacteriales bacterium TMED96
	NNK87331.1	Flavobacteriaceae bacterium
	MBU3820959.1	Flavobacteriaceae bacterium XHP0103
	QQD14560.1	Sphingobacterium sp. UDSM-2020
	TXD49881.1	Polaribacter sp. IC073
	MBF12372.1	Flavobacteriaceae bacterium
	ALJ05204.1	Algibacter alginicilyticus
	OUW77430.1	Flavobacteriaceae bacterium TMED208
	MBL6591527.1	Flavobacteriaceae bacterium
	MBL6684572.1	Flavobacteriaceae bacterium
	TNE30443.1	Bacteroidetes bacterium
	EAQ48216.1	Leeuwenhoekiella blandensis MED217
	MBL6603927.1	Cryomorphaceae bacterium
	MBL6677553.1	Flavobacteriaceae bacterium
	RZP05973.1	Flavobacteriales bacterium
	PMD96211.1	Siphonobacter sp. BAB-5405
	OZI08198.1	Siphonobacter sp. BAB-5385
	QHC83680.1	Empedobacter brevis
	OYX85437.1	Flavobacteriales bacterium 32-34-25
	SDJ06532.1	Pedobacter sp. ok626
	TCM56573.1	Pedobacter sp. OK628
	KAB2817344.1	Phaeocystidibacter marisrubri
	GGH75818.1	Phaeocystidibacter marisrubri
	MWB93047.1	Flavobacterium sp. GA093
	PXY40649.1	Flavobacterium cheongpyeongense
	PTS91196.1	Flavobacterium sp. HMWF030
	KRB55482.1	Flavobacterium sp. Root186
	GEM52237.1	Empedobacter brevis NBRC 14943 = ATCC 43319
	CDS93575.1	Sphingobacterium sp. PM2-P1-29
	MBL6655248.1	Flavobacteriaceae bacterium
	MBL6678940.1	Flavobacteriaceae bacterium
	MBS1922898.1	Bacteroidetes bacterium
	HCI58791.1	Bacteroidetes bacterium
	MBJ34516.1	Flavobacteriaceae bacterium
	RZJ81998.1	Flavobacterium sp.
	PCJ95364.1	Flavobacteriaceae bacterium
	HCY97694.1	Polaribacter sp.
	MAZ37700.1	Crocinitomicaceae bacterium
	BAO76124.1	Winogradskyella sp. PG-2
	GCD77178.1	Thermaurantimonas aggregans
	QIJ91158.1	Mesoflavibacter sp. HG37
	QIJ88430.1	Mesoflavibacter sp. HG96
	AUC19950.1	Polaribacter reichenbachii
	APZ46088.1	Polaribacter reichenbachii
	OBY67505.1	Polaribacter reichenbachii
	AUP80017.1	Flavivirga eckloniae
	NRB53333.1	Saprospiraceae bacterium
	MBO9683374.1	Flavisolibacter sp.
	TBN02618.1	Hyunsoonleella sp. T58
	TDQ82808.1	Sphingobacterium yanglingense
	SDH89919.1	Myroides phaeus
	QES91932.1	Empedobacter brevis
	SNV42433.1	Sphingobacterium mizutaii
	SDL75699.1	Sphingobacterium mizutaii
	GEM68474.1	Sphingobacterium mizutaii NBRC 14946 = DSM 11724
	KAB2814802.1	Phaeocystidibacter luteus
	GGE07825.1	Sphingobacterium soli
	MBA8985669.1	Sphingobacterium soli
	OYD47109.1	Sphingobacterium cellulitidis
	MBL6876727.1	Flavobacteriales bacterium
	MBC8398081.1	Flavobacteriales bacterium
	MAJ50242.1	Flammeovirgaceae bacterium
	VEH64606.1	Weeksella virosa
	ADX67767.1	Weeksella virosa DSM 16922
	MBF6658796.1	Flavobacterium columnare
	MBF6653956.1	Flavobacterium columnare
	NCT15219.1	Flavobacteriales bacterium
	NCQ57765.1	Flavobacteriales bacterium
	NCQ13988.1	Flavobacteriales bacterium
	NCP51460.1	Flavobacteriales bacterium
	NCP89196.1	Flavobacteriales bacterium
	NCP59421.1	Flavobacteriales bacterium
	NCO62584.1	Flavobacteriia bacterium
	NCP05211.1	Flavobacteriales bacterium
	PJB20040.1	Flavobacteriaceae bacterium CG_4_9_14_3_um_filter_33_16
	PIY10957.1	Flavobacteriaceae bacterium CG_4_10_14_3_um_filter_33_47
	PIV94053.1	Flavobacteriaceae bacterium CG17_big_fil_post_rev_8_21_14_2_50_33_15
	SUP54066.1	Weeksella virosa
	OFM82744.1	Weeksella sp. HMSC059D05
	MVZ64986.1	Sphingobacterium sp. DK4209
	QGA25324.1	Sphingobacterium sp. dk4302
	OYX28289.1	Flavobacteriales bacterium 32-35-8
	AIM35882.1	Sphingobacterium sp. ML3W
	AZI67557.1	Kaistella daneshvariae
	ROI09727.1	Chryseobacterium sp. H3056
	RCL65637.1	Cryomorphaceae bacterium
	MAV05198.1	Flavobacteriaceae bacterium
	PKQ43957.1	Confluentibacter flavum
	QRY57713.1	Sphingobacterium siyangense
	MBB1645884.1	Sphingobacterium sp. UME9
	QMV69206.1	Sphingobacterium multivorum
	TWI21101.1	Sphingobacterium siyangense
	RKF39624.1	Sphingobacterium siyangense
	HAL54793.1	Sphingobacterium sp.
	APU95859.1	Sphingobacterium sp. B29
	QLH29482.1	Saprospiraceae bacterium
	QQT52603.1	Sphingobacterium multivorum
	QQT31465.1	Sphingobacterium multivorum
	MBK7739141.1	Saprospiraceae bacterium
	KXK20635.1	Bacteroidetes bacterium OLB8
	MBT5506858.1	Flammeovirgaceae bacterium
	QRQ61764.1	Sphingobacterium multivorum
	QQT63078.1	Sphingobacterium multivorum
	QQT44163.1	Sphingobacterium multivorum
	HCX57698.1	Sphingobacterium sp.
	HBI89663.1	Sphingobacterium sp.
	HAT90924.1	Sphingobacterium sp.
	HAF34911.1	Sphingobacterium sp.
	HAE68999.1	Sphingobacterium sp.
	OJZ02216.1	Sphingobacterium sp. 40-24
	OFV19209.1	Sphingobacterium sp. HMSC13C05
	MBP1222987.1	Flavobacterium sp. 1355
	HBW79989.1	Sphingobacterium sp.
	GGG86603.1	Parapedobacter pyrenivorans
	OJU75732.1	Bacteroidetes bacterium 47-18
	VXC86886.1	Sphingobacterium multivorum
	SPZ84115.1	Sphingobacterium multivorum
	SUJ11238.1	Sphingobacterium multivorum
	KGB67643.1	Ornithobacterium rhinotracheale H06-030791
	AIP98647.1	Ornithobacterium rhinotracheale ORT-UMN 88
	AFL96435.1	Ornithobacterium rhinotracheale DSM 15997
	PID60320.1	Ignavibacteriae bacterium
	MRJ10054.1	Ornithobacterium rhinotracheale
	PHR95437.1	Leeuwenhoekiella sp.
	MBC8455594.1	Flavobacteriales bacterium
	RCL70115.1	Cryomorphaceae bacterium
	TDW86099.1	Larkinella sp. BK230
	MBK56296.1	Flavobacteriaceae bacterium
	PHQ29687.1	Leeuwenhoekiella nanhaiensis
	MAR26047.1	Flavobacteriaceae bacterium
	MBK8354454.1	Saprospiraceae bacterium
	MAW95841.1	Leeuwenhoekiella sp.
	MBA82888.1	Leeuwenhoekiella sp.
	MBD1430855.1	Sphingobacterium sp. DN04309
	NGM74584.1	Sphingobacterium sp. SGL-16
	MBE85645.1	Flavobacteriaceae bacterium
	MBP7306430.1	Saprospiraceae bacterium
	PVD53152.1	Terrimonas sp. NS-102
	MBN8789735.1	Terrimonas sp.
	OJY93602.1	Sphingobacteriales bacterium 40-81
	MBK8749304.1	Saprospiraceae bacterium
	MBQ51834.1	Leeuwenhoekiella sp.
	MBP9845613.1	Saprospiraceae bacterium
	MBP9124251.1	Saprospiraceae bacterium
	MBP8891896.1	Saprospiraceae bacterium
	MBP7539459.1	Saprospiraceae bacterium
	MBL0118130.1	Saprospiraceae bacterium
	MBK9552129.1	Saprospiraceae bacterium
	MBK8602084.1	Saprospiraceae bacterium
	MBK8842958.1	Saprospiraceae bacterium
	MBK7602884.1	Saprospiraceae bacterium
	MBK6448071.1	Saprospiraceae bacterium
	HCW63454.1	Leeuwenhoekiella sp.
	HBT10049.1	Leeuwenhoekiella sp.
	MAO44000.1	Leeuwenhoekiella sp.
	MBK9397811.1	Saprospiraceae bacterium
	MAV81252.1	Flavobacteriales bacterium
	SEE60897.1	Polaribacter dokdonensis DSW-5
	KOY50569.1	Polaribacter dokdonensis DSW-5
	MRI63005.1	Ornithobacterium rhinotracheale
	MRJ08578.1	Ornithobacterium rhinotracheale
	QAR30935.1	Ornithobacterium rhinotracheale
	SEP68077.1	Hyunsoonleella jejuensis
	MAU62870.1	Flavobacteriaceae bacterium
	RKE44437.1	Sphingobacterium detergens
	OOG16787.1	Sphingobacterium sp. CZ-UAM
	EAQ42089.1	Polaribacter sp. MED152
	PSK89528.1	Taibaiella chishuiensis
	MBT5506289.1	Flammeovirgaceae bacterium
	NPE46561.1	Sphingobacterium sp. arapr2
	QIH32162.1	Sphingobacterium sp. DR205
	RKO69502.1	Sphingobacterium puteale
	PUV22290.1	Sphingobacterium athyrii
	MAX78956.1	Crocinitomicaceae bacterium
	NNC69834.1	Flavobacteriaceae bacterium
	MBU86877.1	Flavobacteriaceae bacterium
	NNK73940.1	Flavobacteriaceae bacterium
	NNF75463.1	Flavobacteriaceae bacterium
	MBK8711997.1	Niastella sp.
	SHH83068.1	Leeuwenhoekiella palythoae
	RXG31225.1	Leeuwenhoekiella palythoae
	HBO29655.1	Leeuwenhoekiella sp.
	HCQ77318.1	Leeuwenhoekiella sp.
	HAX15242.1	Leeuwenhoekiella sp.
	MAS20887.1	Leeuwenhoekiella sp.
	MBH13757.1	Leeuwenhoekiella sp.
	MBN8835365.1	Sphingobacteriales bacterium
	OJW10078.1	Sphingobacteriales bacterium 39-19
	ODT51829.1	Niastella sp. SCN 39-18
	VTR31090.1	Sphingobacterium thalpophilum
	MAW50767.1	Flavobacteriaceae bacterium
	MBT4778830.1	Polaribacter sp.
	MBP9704562.1	Chitinophagales bacterium
	MBP9582936.1	Ignavibacterium sp.
	MBP9187991.1	Chitinophagales bacterium
	MBP8753568.1	Chitinophagales bacterium
	MBP7399321.1	Chitinophagales bacterium
	MBK8682545.1	Bacteroidetes bacterium
	MBK8487713.1	Bacteroidetes bacterium
	MBK7109551.1	Bacteroidetes bacterium
	MBK6731513.1	Bacteroidetes bacterium
	KKO90867.1	Sphingobacterium sp. Ag1
	MBT7704318.1	Polaribacter sp.
	MBT5099224.1	Polaribacter sp.
	NVK26901.1	Flavobacteriia bacterium
	TCC99405.1	Pedobacter sp. RP-3-8
	QNT15178.1	Empedobacter stercoris
	NOJ76609.1	Empedobacter stercoris
	MBT8286580.1	Bacteroidia bacterium
	MBT8252799.1	Bacteroidia bacterium
	TKC63746.1	Pedobacter sp. RP-1-16
	HCU44250.1	Sphingobacterium sp.
	MBF0596825.1	Faecalibacter sp. WQ 117
	MBB5332530.1	Chryseobacterium koreense
	KMQ70830.1	Chryseobacterium koreense CCUG 49689
	OJV25466.1	Bacteroidetes bacterium 37-13
	MBN8857950.1	Sphingobacteriales bacterium
	MAS16490.1	Flavobacteriaceae bacterium
	MAQ62321.1	Flavobacteriales bacterium
	MBI1222045.1	Bacteroidetes bacterium
	OJY91092.1	Sphingobacteriales bacterium 44-15
	MBP1335750.1	Sphingobacterium sp. 1304
	TDS15876.1	Sphingobacterium paludis
	MBQ0148236.1	Flavobacteriaceae bacterium
	MBS7334149.1	Weeksellaceae bacterium
	QTV06610.1	Flavobacteriaceae bacterium
	AWH73635.1	Dokdonia sp. Dokd-P16
	MAM15811.1	Flavobacteriaceae bacterium
	QQS97101.1	Sphingobacterium spiritivorum
	EEI91721.1	Sphingobacterium spiritivorum ATCC 33300
	SHI92606.1	Arenitalea lutea
	MBN3662164.1	Ornithobacterium rhinotracheale
	RRT93649.1	Empedobacter falsenii
	RRT93503.1	Empedobacter falsenii
	TXE06227.1	Seonamhaeicola algicola
	QQT24240.1	Sphingobacterium spiritivorum
	QLL56610.1	Empedobacter falsenii
	HCC95483.1	Flavobacteriaceae bacterium
	HAD79667.1	Flavobacteriaceae bacterium
	STD53355.1	Empedobacter falsenii
	TVZ21487.1	Dokdonia sp. Hel_I_63
	AEE19276.1	Dokdonia sp. 4H-3-7-5
	KGE15216.1	Sphingobacterium deserti
	SUI98584.1	Sphingobacterium spiritivorum
	SUJ06519.1	Sphingobacterium spiritivorum
	QQT34036.1	Sphingobacterium spiritivorum
	EFK59268.1	Sphingobacterium spiritivorum ATCC 33861
	RMZ49972.1	Flavobacteriaceae bacterium PRS1
	NQX82432.1	Flavobacteriaceae bacterium
	MBS1558891.1	Bacteroidetes bacterium
	NMH87101.1	Flavivirga sp. Y03
	MBT8257215.1	Bacteroidia bacterium
	MBT8270000.1	Bacteroidia bacterium
	NNL80390.1	Flavobacteriaceae bacterium
	NNK69995.1	Flavobacteriaceae bacterium
	NNF82849.1	Flavobacteriaceae bacterium
	NRB82218.1	Winogradskyella sp.
	HBX62040.1	Flavobacteriaceae bacterium
	HAR74079.1	Flavobacteriaceae bacterium
	MBS1764101.1	Bacteroidetes bacterium
	MAV00689.1	Flavobacteriaceae bacterium
	OUU03160.1	Flammeovirgaceae bacterium TMED32
	MAU25483.1	Flavobacteriaceae bacterium
	TXG39817.1	Seonamhaeicola maritimus
	TGN26778.1	Empedobacter tilapiae
	MBS1491358.1	Bacteroidetes bacterium
	SFH80313.1	Parapedobacter indicus
	PPL04479.1	Parapedobacter indicus
	MBP0903031.1	Mariniflexile gromovii
	OJU74484.1	Bacteroidetes bacterium 47-18
	OUW76349.1	Flavobacteriaceae bacterium TMED212
	MBL4887883.1	Flavobacteriaceae bacterium
	SEK70481.1	Parapedobacter koreensis
	MAO97461.1	Flavobacteriaceae bacterium
	VTP91748.1	Sphingobacterium daejeonense
	MBS1737562.1	Bacteroidetes bacterium
	MBS1750582.1	Bacteroidetes bacterium
	MBK99767.1	Flavobacteriaceae bacterium
	MBU86944.1	Flavobacteriaceae bacterium
	MBH45359.1	Flavobacteriaceae bacterium
	MBC3758046.1	Hyunsoonleella sp. SJ7
	SFC72253.1	Parapedobacter composti
	MBD40829.1	Flavobacteriaceae bacterium
	RZP06109.1	Flavobacteriales bacterium
	MBO9584476.1	Flavobacterium sp.
	MBS1645100.1	Bacteroidetes bacterium
	NVK04703.1	Flavobacteriia bacterium
	PQB03087.1	Polaribacter filamentus
	SHL22694.1	Chishuiella changwenlii
	MBS1927769.1	Bacteroidetes bacterium
	GGE87967.1	Chishuiella changwenlii
	MBE7510386.1	Bacteroidia bacterium
	OQB60791.1	Bacteroidetes bacterium ADurb.Bin141
	MAV78710.1	Flavobacteriaceae bacterium
	OUW33758.1	Flavobacteriaceae bacterium TMED171
	VDH17482.1	Algoriella xinjiangensis
	SFN47647.1	Algoriella xinjiangensis
	TYA74768.1	Seonamhaeicola marinus
	TWO33363.1	Seonamhaeicola sp. W255
	TXD67251.1	Polaribacter glomeratus
	PQJ76903.1	Polaribacter glomeratus
	HBX64840.1	Balneolaceae bacterium
	SDG25762.1	Epilithonimonas hungarica
	MBO6212480.1	Algoriella sp.
	MBS1982078.1	Bacteroidetes bacterium
	MBS1950161.1	Bacteroidetes bacterium
	RQP18200.1	Parapedobacter sp.
	RPG64964.1	Flavobacteriaceae bacterium TMED121
	MBS1776044.1	Bacteroidetes bacterium
	MBS1741155.1	Bacteroidetes bacterium
	PEN07957.1	Longimonas halophila
	MBS1783525.1	Bacteroidetes bacterium
	MBS7321881.1	Myroides sp.
	RNI37382.1	Ferruginibacter sp. BO-59
	QNL51477.1	Olivibacter sp. SDN3
	HBZ39644.1	Balneola sp.
	HAH50408.1	Balneola sp.
	MBF65165.1	Balneola sp.
	MAO76758.1	Balneola sp.
	MAC04534.1	Balneola sp.
	SKB57546.1	Parapedobacter luteus
	MBK1439014.1	Parapedobacter sp. ISTM3
	RED50253.1	Seonamhaeicola aphaedonensis
	MBO6570822.1	Balneola sp.
	QEL00262.1	Olivibacter sp. LS-1
	ADZ78251.1	Sphingobacterium sp. 21
	PQJ36464.1	Salinibacter sp. 10B
	MBN9352356.1	Chitinophagaceae bacterium
	OAN62641.1	Balneola sp. EhC07
	NBB75030.1	Bacteroidetes bacterium
	PQJ35124.1	Salinibacter sp. 10B
	QLL57598.1	Empedobacter falsenii
	OJZ02507.1	Sphingobacterium sp. 40-24
	OCK51197.1	Chryseobacterium sp. CBo1
	VXC55820.1	Sphingobacterium multivorum
	QEL03927.1	Olivibacter sp. LS-1
	SEM06984.1	Olivibacter domesticus
	MBO0340114.1	Muricauda lutimaris
	HEW14950.1	Rhodothermus marinus
	HER95227.1	Rhodothermus marinus
	HEK43116.1	Rhodothermus marinus
	TAM94320.1	Chitinophagaceae bacterium
	MAU14312.1	Muricauda sp.
	MBB6233490.1	Mucilaginibacter sp. FT3.2
	TAN09954.1	Chitinophagaceae bacterium
	MBO6870299.1	Balneola sp.
	MBO6799567.1	Balneola sp.
	MBO6710880.1	Balneola sp.
	MBO6652237.1	Balneola sp.
	MBO6620819.1	Balneola sp.
	RKD13650.1	Pelobium manganitolerans
	HIL58534.1	Rhodothermales bacterium
	HIG75240.1	Bacteroidetes bacterium
	PLK43979.1	Emticicia sp. TH156
	VXB31503.1	Chryseobacterium sp. 8AT
	KNB63152.1	Chryseobacterium sp. Hurlbut01
	MBS7110610.1	Dysgonomonas mossii
	AZI55989.1	Epilithonimonas vandammei
	AWM13358.1	Flavobacterium sediminis
	MBF00802.1	Flavobacterium sp.
	MYJ19168.1	Rhodothermaceae bacterium
	MYI16750.1	Rhodothermaceae bacterium
	MYE63178.1	Rhodothermaceae bacterium
	MYC03849.1	Rhodothermaceae bacterium
	MXW31659.1	Rhodothermaceae bacterium
	MXW15200.1	Rhodothermaceae bacterium
	SFN43849.1	Flavobacterium ummariense
	MBK1442248.1	Parapedobacter sp. ISTM3
	KUG10602.1	Elizabethkingia miricola
	MBO2491183.1	Rhodothermus marinus
	BBM72409.1	Rhodothermus marinus
	BBM69427.1	Rhodothermus marinus
	AEN73522.1	Rhodothermus marinus SG0.5JP17-172
	SNV49546.1	Chryseobacterium taklimakanense
	NBC86712.1	Bacteroidetes bacterium
	MYJ44112.1	Rhodothermaceae bacterium
	MYG68865.1	Rhodothermaceae bacterium
	MXZ18406.1	Rhodothermaceae bacterium
	SHK04392.1	Rhodothermus profundi
	MBL85204.1	Winogradskyella sp.
	MBC73901.1	Muricauda sp.
	RPG28003.1	Muricauda sp. TMED12
	MYK63379.1	Rhodothermaceae bacterium
	MYJ50099.1	Rhodothermaceae bacterium
	MYJ06999.1	Rhodothermaceae bacterium
	MYG44134.1	Rhodothermaceae bacterium
	MYH12686.1	Rhodothermaceae bacterium
	MYD68143.1	Rhodothermaceae bacterium
	MYB90550.1	Rhodothermaceae bacterium
	MXX98193.1	Rhodothermaceae bacterium
	MXZ57566.1	Rhodothermaceae bacterium
	PSQ94859.1	Bacteroidetes bacterium SW_11_64_17
	PEN14981.1	Longibacter salinarum
	MBB6232731.1	Mucilaginibacter sp. FT3.2
	VTR52351.1	Sphingobacterium thalpophilum
	ACY48099.1	Rhodothermus marinus DSM 4252
	NBB85596.1	Bacteroidetes bacterium
	NBC00393.1	Bacteroidetes bacterium
	NBC85076.1	Bacteroidetes bacterium
	HIL57084.1	Rhodothermales bacterium
	HIG73011.1	Bacteroidetes bacterium
	PQJ33702.1	Salinibacter sp. 10B
	PQJ35125.1	Salinibacter sp. 10B
	PSQ89097.1	Bacteroidetes bacterium QH_2_63_10
	PSQ54439.1	Bacteroidetes bacterium QH_10_64_37
	PSQ74878.1	Bacteroidetes bacterium QH_9_64_21
	CBH24710.1	Salinibacter ruber M8
	HIL58472.1	Rhodothermales bacterium
	HIG76275.1	Bacteroidetes bacterium
	MBE7175155.1	Mucilaginibacter polytrichastri
	PAP82332.1	Rubrivirga sp. SAORIC476
	PSQ76723.1	Bacteroidetes bacterium QH_7_62_13
	PSQ83157.1	Bacteroidetes bacterium QH_2_63_10
	PQJ35892.1	Salinibacter sp. 10B
	PEN12680.1	Longibacter salinarum
	PSQ79810.1	Bacteroidetes bacterium QS_1_63_11
	MBC12216.1	Rhodothermaceae bacterium
	MAQ93742.1	Rhodothermaceae bacterium
	MBB4068078.1	Salinibacter ruber
	MBB4060379.1	Salinibacter ruber
	ABC43792.1	Salinibacter ruber DSM 13855
	MBB4088769.1	Salinibacter ruber
	RMG62765.1	Chloroflexi bacterium
	PJF49112.1	Candidatus Thermofonsia Clade 3 bacterium
	HHN14391.1	Chloroflexi bacterium
	NJM41094.1	Anaerolineae bacterium
	MQF87563.1	SAR202 cluster bacterium
	MBL15622.1	Chloroflexi bacterium
	MBO9345247.1	Chloroflexi bacterium
	MBU6359573.1	Chloroflexi bacterium
	MQG71557.1	SAR202 cluster bacterium
	MBP8241981.1	Thermoflexales bacterium
	MBP7601743.1	Thermoflexales bacterium
	MBU6362304.1	Chloroflexi bacterium
	NNJ11481.1	Chloroflexales bacterium ZM16-3
	MQG64824.1	SAR202 cluster bacterium
	MQG45239.1	SAR202 cluster bacterium
	MQG14136.1	SAR202 cluster bacterium
	MAR31571.1	Dehalococcoidia bacterium
	MQG40561.1	SAR202 cluster bacterium
	PKB69050.1	SAR202 cluster bacterium Io17-Chloro-G5
	HIN35621.1	Dehalococcoidia bacterium
	MQG87025.1	SAR202 cluster bacterium
	MQG36037.1	SAR202 cluster bacterium
	MQG17042.1	SAR202 cluster bacterium
	MQG52133.1	SAR202 cluster bacterium
	MQG26111.1	SAR202 cluster bacterium
	RMG63525.1	Chloroflexi bacterium
	PJF47619.1	Candidatus Thermofonsia Clade 3 bacterium
	MBI5566032.1	Chloroflexi bacterium
	MQG60619.1	SAR202 cluster bacterium
	MQG30711.1	SAR202 cluster bacterium
	PKB71198.1	SAR202 cluster bacterium Io17-Chloro-G6
	MBT97833.1	Dehalococcoidia bacterium
	NTU86174.1	Chloroflexales bacterium
	NJN19267.1	Oscillochloris sp.
	MBS1965992.1	Chloroflexi bacterium SZAS-1
	MAZ62740.1	Dehalococcoidia bacterium
	PKB59747.1	SAR202 cluster bacterium Casp-Chloro-G2
	KAA1295900.1	SAR202 cluster bacterium
	MBK9940084.1	Kouleothrix sp.
	HCG91579.1	Dehalococcoidia bacterium
	MBU17736.1	Chloroflexi bacterium
	MQG47992.1	SAR202 cluster bacterium
	MBM7841485.1	Herpetosiphon giganteus
	MBN40439.1	Chloroflexi bacterium
	MBK9713619.1	Kouleothrix sp.
	MQG08098.1	SAR202 cluster bacterium
	MQG78965.1	SAR202 cluster bacterium
	MAN93957.1	Chloroflexi bacterium
	MBC51790.1	Chloroflexi bacterium
	MBI2855260.1	Chloroflexi bacterium
	NQW23349.1	SAR202 cluster bacterium
	RRR67523.1	Candidatus Viridilinea halotolerans
	MQG54861.1	SAR202 cluster bacterium
	MQF89778.1	SAR202 cluster bacterium
	MBL16816.1	Chloroflexi bacterium
	MAF39234.1	Chloroflexi bacterium
	TQE93266.1	Litorilinea aerophila
	HIM47360.1	Dehalococcoidia bacterium
	NCC30780.1	Chloroflexia bacterium
	HIB10662.1	Dehalococcoidia bacterium
	NOK58877.1	Chloroflexi bacterium AL-N1
	NOK73934.1	Chloroflexi bacterium AL-N5
	NOK90424.1	Chloroflexi bacterium AL-N15
	NOK68288.1	Chloroflexi bacterium AL-N10
	NOK82902.1	Chloroflexi bacterium AL-W
	HIN38384.1	Dehalococcoidia bacterium
	PKB76235.1	SAR202 cluster bacterium MP-SAtl-SRR3965592-G1
	MBP1467768.1	Candidatus Chloroploca sp. M-50
	PDV98906.1	Candidatus Chloroploca asiatica
	HIM80304.1	Dehalococcoidia bacterium
	PKB85121.1	SAR202 cluster bacterium MP-NPac-SRR3961935-G1
	HIM62613.1	Dehalococcoidia bacterium
	HIN24757.1	Dehalococcoidia bacterium
	RUA32700.1	Chloroflexi bacterium
	PCJ75323.1	Dehalococcoidia bacterium
	PZN29711.1	Chloroflexi bacterium
	HIB11584.1	Dehalococcoidia bacterium
	MAX59199.1	Chloroflexi bacterium
	MAX58292.1	Chloroflexi bacterium
	HIM48847.1	Dehalococcoidia bacterium
	HIF43892.1	Dehalococcoidia bacterium
	MQF99881.1	SAR202 cluster bacterium
	MAQ12310.1	Chloroflexi bacterium
	ABX07535.1	Herpetosiphon aurantiacus DSM 785
	MQF96001.1	SAR202 cluster bacterium
	HAA94254.1	Dehalococcoidia bacterium
	MQG34415.1	SAR202 cluster bacterium
	MBC8281034.1	Chloroflexi bacterium
	PCI17801.1	SAR202 cluster bacterium
	MBO19312.1	Chloroflexi bacterium
	HCL25857.1	Dehalococcoidia bacterium
	MBM11693.1	Chloroflexi bacterium
	NOK58876.1	Chloroflexi bacterium AL-N1
	NOK73935.1	Chloroflexi bacterium AL-N5
	NOK90425.1	Chloroflexi bacterium AL-N15
	NOK68289.1	Chloroflexi bacterium AL-N10
	NOK82903.1	Chloroflexi bacterium AL-W
	RMD80065.1	Chloroflexi bacterium
	MBT99597.1	Dehalococcoidia bacterium
	NCG35729.1	Dehalococcoidales bacterium
	ACL23273.1	Chloroflexus aggregans DSM 9485
	PCI18843.1	SAR202 cluster bacterium
	MBM3942452.1	SAR202 cluster bacterium
	PKB82021.1	SAR202 cluster bacterium Io17-Chloro-G9
	HIM79145.1	Dehalococcoidia bacterium
	PKB77526.1	SAR202 cluster bacterium MP-SInd-SRR3963457-G2
	PDW03701.1	Candidatus Viridilinea mediisalina
	MBO9311910.1	Chloroflexus sp.
	MBU6359192.1	Chloroflexi bacterium
	MBO9316752.1	Chloroflexus sp.
	MBO9319496.1	Chloroflexus sp.
	MBO9372778.1	Chloroflexus sp.
	MBO9347661.1	Chloroflexus sp.
	MBO9337812.1	Chloroflexus sp.
	OAN44876.1	Chloroflexus islandicus
	RMG52105.1	Chloroflexi bacterium
	HBW68912.1	Chloroflexus aurantiacus
	ACM54876.1	Chloroflexus aurantiacus Y-400-fl
	ABY36436.1	Chloroflexus aurantiacus J-10-fl
	MBC8160356.1	Roseiflexaceae bacterium
	NJL04424.1	Chloroflexaceae bacterium
	MBO9334262.1	Roseiflexus sp.
	MBO9389811.1	Roseiflexus sp.
	MBO9364715.1	Roseiflexus sp.
	MBO9383563.1	Roseiflexus sp.
	MBO9324987.1	Roseiflexus sp.
	ABU59166.1	Roseiflexus castenholzii DSM 13941
	PMP86409.1	Roseiflexus castenholzii
	ABQ90744.1	Roseiflexus sp. RS-1
	NJO06790.1	Chloroflexaceae bacterium
	NJL33296.1	Chloroflexaceae bacterium
	NJK78812.1	Chloroflexaceae bacterium
	PLS80529.1	Chloroflexi bacterium
	KAB8141792.1	Chloroflexia bacterium SDU3-3
	NWG21134.1	Chloroflexi bacterium
	MBL0691985.1	SAR324 cluster bacterium
	MAA67937.1	Deltaproteobacteria bacterium
	HCV85060.1	Deltaproteobacteria bacterium
	MBT91001.1	Deltaproteobacteria bacterium
	MAH62512.1	SAR324 cluster bacterium
	MAC43935.1	Deltaproteobacteria bacterium
	PQM55465.1	Deltaproteobacteria bacterium
	NSW98052.1	Deltaproteobacteria bacterium TMED126
	NSX02051.1	Deltaproteobacteria bacterium TMED58
	MAI81143.1	Deltaproteobacteria bacterium
	MBT6490058.1	Deltaproteobacteria bacterium
	MBT6435538.1	Deltaproteobacteria bacterium
	MBT6175744.1	Deltaproteobacteria bacterium
	HBU49454.1	Myxococcales bacterium
	MAO82621.1	Myxococcales bacterium
	MBT8372494.1	Deltaproteobacteria bacterium
	MBI2486100.1	Deltaproteobacteria bacterium
	MBT45013.1	Deltaproteobacteria bacterium
	MBB85126.1	Deltaproteobacteria bacterium
	SYZ72233.1	candidate division Zixibacteria bacterium
	MBT6146369.1	Gemmatimonadetes bacterium
	MBT7860986.1	Gemmatimonadetes bacterium
	MBT3344964.1	Gemmatimonadetes bacterium
	VUY47294.1	Pseudomonas aeruginosa PAK
	VDL52830.1	Pseudomonas aeruginosa
	VDL55106.1	Pseudomonas aeruginosa
	VDL27919.1	Pseudomonas aeruginosa
	VDL50389.1	Pseudomonas aeruginosa
	VDK92111.1	Pseudomonas aeruginosa
	SOV32364.1	Pseudomonas aeruginosa
	QUI55032.1	Pseudomonas aeruginosa
	QUI43067.1	Pseudomonas aeruginosa
	QTQ97290.1	Pseudomonas aeruginosa
	QQW12294.1	Pseudomonas aeruginosa
	QQV99392.1	Pseudomonas aeruginosa
	QQA90889.1	Pseudomonas aeruginosa
	QPZ84397.1	Pseudomonas aeruginosa
	QPP27073.1	Pseudomonas aeruginosa
	QNO21727.1	Pseudomonas aeruginosa
	QLD83995.1	Pseudomonas aeruginosa
	QLD72223.1	Pseudomonas aeruginosa
	QKR18272.1	Pseudomonas aeruginosa
	QJH86015.1	Pseudomonas aeruginosa
	QIB86327.1	Pseudomonas aeruginosa
	QGM43496.1	Pseudomonas aeruginosa
	QDR19755.1	Pseudomonas aeruginosa
	AZN54138.1	Pseudomonas aeruginosa
	AYY39616.1	Pseudomonas aeruginosa
	AYR10958.1	Pseudomonas aeruginosa
	AYN85132.1	Pseudomonas aeruginosa
	AXS74480.1	Pseudomonas aeruginosa
	AXA01458.1	Pseudomonas aeruginosa
	AVJ95993.1	Pseudomonas aeruginosa
	ARJ00715.1	Pseudomonas aeruginosa
	ARG48435.1	Pseudomonas aeruginosa
	APJ43808.1	Pseudomonas aeruginosa
	AOX36072.1	Pseudomonas aeruginosa
	AOP60416.1	Pseudomonas aeruginosa
	AON39426.1	Pseudomonas aeruginosa
	AON09457.1	Pseudomonas aeruginosa
	ANP59389.1	Pseudomonas aeruginosa
	ALY51300.1	Pseudomonas aeruginosa
	ALZ93703.1	Pseudomonas aeruginosa
	ALZ29222.1	Pseudomonas aeruginosa
	ALZ06077.1	Pseudomonas aeruginosa
	ALY97476.1	Pseudomonas aeruginosa
	AKE72615.1	Pseudomonas aeruginosa
	AJD60617.1	Pseudomonas aeruginosa
	ARU35694.1	Pseudomonas aeruginosa
	ARI04647.1	Pseudomonas aeruginosa PAK
	AHA18773.1	Pseudomonas aeruginosa PA1
	ALZ11115.1	Pseudomonas aeruginosa
	QJP07474.1	Pseudomonas multiresinivorans
	AMO79034.1	Pseudomonas citronellolis
	QEY73846.1	Pseudomonas denitrificans (nom. rej.)
	CDF86538.1	Pseudomonas knackmussii B13
	QFS58599.1	Pseudomonas chlororaphis subsp. aurantiaca
	AZD33382.1	Pseudomonas chlororaphis subsp. aurantiaca
	AZE02788.1	Pseudomonas chlororaphis subsp. aureofaciens
	AZD83465.1	Pseudomonas chlororaphis subsp. aureofaciens
	AZC54797.1	Pseudomonas chlororaphis subsp. piscium
	AZC48219.1	Pseudomonas chlororaphis subsp. piscium
	AIC17744.1	Pseudomonas chlororaphis
	AKF44208.1	Pseudomonas syringae pv. syringae B301D
	QGG74370.1	Pseudomonas syringae USA011
	SOS23525.1	Pseudomonas cerasi
	AZD13539.1	Pseudomonas chlororaphis
	AJO76277.1	Pseudomonas sp. MRSN12121
	AKF49444.1	Pseudomonas syringae pv. syringae HS191
	AQL39756.1	Pseudomonas syringae pv. actinidiae ICMP 9853
	BCQ66610.1	Pseudomonas sp. Eqa60
	QTU10964.1	Pseudomonas protegens
	AGL82398.1	Pseudomonas protegens CHA0
	AAY95999.2	Pseudomonas protegens Pf-5
	QNL03272.1	Pseudomonas protegens
	QOF89877.1	Pseudomonas lundensis
	AOE77452.1	Pseudomonas lurida
	AKS06682.1	Pseudomonas trivialis
	AZF14110.1	Pseudomonas sp. R3-18-08
	AZE87287.1	Pseudomonas orientalis
	ALU58888.1	Pseudomonas syringae pv. lapsa
	QQV14037.1	Achromobacter xylosoxidans
	QPR97126.1	Achromobacter xylosoxidans
	QKI74649.1	Achromobacter xylosoxidans
	AZE70824.1	Pseudomonas synxantha
	AZE58990.1	Pseudomonas synxantha
	AZE52724.1	Pseudomonas synxantha
	QIE30836.1	Pseudomonas psychrophila
	AZF51052.1	Pseudomonas sp. R4-34-07
	ATN09168.1	Pseudomonas sp. FDAARGOS_380
	AZF45822.1	Pseudomonas sp. R2-7-07
	QOQ73992.1	Pseudomonas poae
	AZF40735.1	Pseudomonas sp. R1-43-08
	QKJ71697.1	Pseudomonas rhodesiae
	QJI18964.1	Pseudomonas sp. ADAK21
	QHG21988.1	Pseudomonas sp. DTU12.1
	AYC31237.1	Pseudomonas sp. K2W31S-8
	BBH31081.1	Pseudomonas sp. St290
	AHF65732.1	Pseudomonas cichorii JBC1
	AMB81313.1	Pseudomonas fragi
	QDG58372.1	Pseudomonas sp. NIBRBAC000502773
	AOE71762.1	Pseudomonas fluorescens
	QEO76593.1	Pseudomonas brassicacearum
	ANF83977.1	Pseudomonas antarctica
	QEU30339.1	Pseudomonas luteola
	QCG64952.1	Pseudomonas veronii
	QGA48140.1	Pseudomonas brassicacearum
	QVW23889.1	Pseudomonas fluorescens
	QBZ87688.1	Pseudomonas viciae
	CRL49127.1	Pseudomonas sp. URMO17WK12:I11
	AZS82765.1	Achromobacter spanius
	QVL19484.1	Pseudomonas qingdaonensis
	AOE65350.1	Pseudomonas corrugata
	QRI85322.1	Pseudomonas putida
	APQ05774.1	Pseudomonas syringae pv. actinidiae
	AOE59071.1	Pseudomonas syringae pv. actinidiae ICMP 18708
	AMG39011.1	Achromobacter xylosoxidans
	SOS41835.1	Pseudomonas syringae
	QED82731.1	Pseudomonas amygdali pv. tabaci str. ATCC 11528
	VEF54523.1	Bordetella parapertussis
	SQG60521.1	Bordetella pertussis
	ATH55901.1	Bordetella pertussis
	ASX72029.1	Bordetella pertussis
	ASX32021.1	Bordetella pertussis
	AQJ84347.1	Bordetella pertussis
	AQI99084.1	Bordetella pertussis
	AQI88356.1	Bordetella pertussis
	AQH76114.1	Bordetella pertussis
	AQG77822.1	Bordetella pertussis
	AQG63974.1	Bordetella pertussis
	AQG31454.1	Bordetella pertussis
	AQG20570.1	Bordetella pertussis
	AQE67211.1	Bordetella pertussis
	AQE29864.1	Bordetella pertussis
	AQD91310.1	Bordetella pertussis
	AQD75144.1	Bordetella pertussis
	AQD64260.1	Bordetella pertussis
	AQD27973.1	Bordetella pertussis
	AQD10036.1	Bordetella pertussis
	AQC99148.1	Bordetella pertussis
	AQC44596.1	Bordetella pertussis
	AQB68543.1	Bordetella pertussis
	ANT31676.1	Bordetella pertussis
	ANT24519.1	Bordetella pertussis
	AMT50775.1	Bordetella pertussis
	AMT36524.1	Bordetella pertussis
	AMS93217.1	Bordetella pertussis
	ALH62263.1	Bordetella pertussis
	ALI23042.1	Bordetella pertussis
	AIW93244.1	Bordetella pertussis B1917
	QGE62939.1	Bordetella parapertussis
	QGD00989.1	Bordetella parapertussis
	QGC96826.1	Bordetella parapertussis
	QGC92661.1	Bordetella parapertussis
	QGC47650.1	Bordetella parapertussis
	QGC06524.1	Bordetella parapertussis
	QGA92468.1	Bordetella parapertussis
	QFF80275.1	Bordetella pertussis
	QFF47957.1	Bordetella pertussis
	QFE58085.1	Bordetella pertussis
	QFE32929.1	Bordetella pertussis
	QFE09183.1	Bordetella pertussis
	QFE05589.1	Bordetella pertussis
	QFD13151.1	Bordetella pertussis
	QFC43143.1	Bordetella pertussis
	QFC32432.1	Bordetella pertussis
	QFC93379.1	Bordetella pertussis
	QFB67846.1	Bordetella pertussis
	QFB64265.1	Bordetella pertussis
	QFB57094.1	Bordetella pertussis
	QFA90103.1	Bordetella pertussis
	QFA49017.1	Bordetella pertussis
	QFA22041.1	Bordetella pertussis
	QBZ00749.1	Bordetella pertussis
	QBW76690.1	Bordetella pertussis
	QBU67134.1	Bordetella pertussis
	QBU49141.1	Bordetella pertussis
	QBU11393.1	Bordetella pertussis
	QBT86171.1	Bordetella pertussis
	QBT46407.1	Bordetella pertussis
	QBS96042.1	Bordetella pertussis
	AZY67819.1	Bordetella pertussis
	AZW81448.1	Bordetella pertussis
	AZW92236.1	Bordetella pertussis
	AXK10568.1	Bordetella pertussis
	AXK03433.1	Bordetella pertussis
	AUR75171.1	Bordetella pertussis
	ARP75661.1	Bordetella genomosp. 6
	AMG89908.2	Bordetella bronchiseptica
	AMG24227.2	Bordetella pertussis
	QJI48965.1	Pseudomonas sp. ADAK2
	QKG68347.1	Pseudomonas sp. B14-6
	QQN99483.1	Pseudomonas sp. SW-3
	QJI32472.1	Pseudomonas sp. ADAK18
	QDV93483.1	Pseudomonas sp. ATCC 43928
	AAZ37861.1	Pseudomonas savastanoi pv. phaseolicola 1448A
	QTD34014.1	Pseudomonas fluorescens
	AYD67802.1	Achromobacter sp. B7
	AVO56230.1	Pseudomonas mendocina
	QRP65719.1	Rhodanobacter sp. FDAARGOS 1247
	BAP43086.1	Pseudomonas sp. StFLB209
	AXQ46599.1	Stenotrophomonas rhizophila
	APV39363.1	Pseudomonas frederiksbergensis
	AWA37580.1	Pseudomonas fluorescens
	ARP93630.1	Bordetella genomosp. 13
	AMT87023.1	Pseudomonas koreensis
	BCG27278.1	Pseudomonas sp. TUM18999
	QSL90914.1	Pseudomonas toyotomiensis
	ATH83775.1	Pseudomonas mendocina
	QBX39567.1	Pseudomonas fluorescens
	BBV99302.1	Pseudomonas monteilii
	AYN98078.1	Pseudomonas sp. LTGT-11-2Z
	QFT40788.1	Pseudomonas sp. THAF42
	BBT19044.1	Pseudomonas otitidis
	CAP44688.1	Bordetella petrii
	AIF49411.1	Dyella japonica A8
	ANB17081.1	Dokdonella koreensis DS-123
	APU28770.1	Pseudomonas alcaliphila JAB1
	QEQ89919.1	Pseudomonas putida
	AHC90127.1	Pseudomonas monteilii SB3101
	AGA75649.1	Pseudomonas putida HB3267
	ADX46690.1	Acidovorax avenae subsp. avenae ATCC 19860
	AIS18425.1	Pseudomonas rhizosphaerae
	CDM39158.1	Pseudomonas pseudoalcaligenes CECT 5344
	VEE14187.1	Pseudomonas mendocina
	QKZ02805.1	Pseudomonas eucalypticola
	ACE85303.1	Cellvibrio japonicus Ueda107
	QPS73883.1	Delftia acidovorans
	QPS08923.1	Delftia acidovorans
	ATA55847.1	Variovorax boronicumulans
	QKV62065.1	Pseudomonas sp. 43A
	QVQ27143.1	Achromobacter deleyi
	QPS82118.1	Delftia lacustris
	AVJ29056.1	Achromobacter spanius
	QNP48769.1	Diaphorobacter aerolatus
	ADR62219.1	Pseudomonas putida BIRD-1
	VEE43620.1	Pseudomonas putida
	BAN50886.1	Pseudomonas resinovorans NBRC 106553
	CRI55149.1	Pseudomonas sp. CCOS 191
	AOE87730.1	Pseudomonas sp. TCU-HL1
	QKH42342.1	Achromobacter denitrificans
	QCS64842.1	Achromobacter denitrificans
	AIR88280.1	Pseudomonas cremoricolorata
	ABR91429.1	Janthinobacterium sp. Marseille
	QQB47878.1	Delftia acidovorans
	ABM33010.1	Acidovorax citrulli AAC00-1
	AXA26987.1	Pseudomonas putida
	QPH49580.1	Pseudomonas fulva
	QAX83044.1	Pseudomonas sp. DTU12.3
	AIL32167.1	Basilea psittacipulmonis DSM 24701
	QFZ84303.1	Variovorax paradoxus
	AHD16651.1	Pseudomonas sp. FGI182
	AVD85033.1	Pseudomonas sp. SWI6
	BAW25924.1	Pseudomonas putida
	AMA47306.1	Pseudomonas monteilii
	AGG87716.1	Rhodanobacter denitrificans
	QRF88897.1	Alcaligenes faecalis
	VEG67259.1	Achromobacter insolitus
	APX75519.1	Achromobacter insolitus
	BBR52235.1	Pseudomonas putida
	ARP55566.1	Alcaligenes faecalis
	ALO40190.1	Alcaligenes faecalis
	ADQ83426.1	Methylovorus sp. MP688
	ASR91260.1	Alcaligenes faecalis
	BAN53090.1	Pseudomonas putida NBRC 14164
	AVU11416.1	Halomonas sp. 'Soap Lake #6'
	AYR20915.1	Alcaligenes faecalis
	QHG67273.1	Pseudomonas putida
	AQS51392.1	Paenalcaligenes hominis
	QLF93513.1	Pseudomonas sp. ABC1
	ATU65621.1	Rhizobacter gummiphilus
	AFT75735.1	Alteromonas macleodii str. 'English Channel 673'
	QIL72732.1	Diaphorobacter sp. HDW4B
	QDY38004.1	Pseudomonas putida
	AHD15854.1	Pseudomonas sp. FGI182
	QOY63296.1	Lysobacter sp. H21R4
	QOQ82614.1	Comamonas thiooxydans
	AJG12075.1	Pseudomonas plecoglossicida
	AHC89349.1	Pseudomonas monteilii SB3101
	AKX55542.1	Oblitimonas alkaliphila
	AKX48369.1	Oblitimonas alkaliphila
	AKX45062.1	Oblitimonas alkaliphila
	AFK62199.1	Advenella kashmirensis WT001
	ADU99939.1	Alicycliphilus denitrificans BC
	AGA74794.1	Pseudomonas putida HB3267
	QIL80560.1	Diaphorobacter sp. HDW4A
	AXT39332.1	Alteromonas sp. BL110
	QHB29099.1	Pseudomonas monteilii
	AYN99272.1	Pseudomonas sp. LTGT-11-2Z
	AYG46155.1	Pseudomonas sp. Leaf58
	BAP43380.1	Pseudomonas sp. StFLB209
	QIG24915.1	Pseudomonas monteilii
	ARU26136.1	Cellvibrio sp. PSBB006
	ADP17861.1	Achromobacter xylosoxidans A8
	APD98719.1	Alteromonas mediterranea
	BBL34462.1	Nitrosomonas stercoris
	QDG35926.1	Alteromonas mediterranea
	QQV13524.1	Achromobacter xylosoxidans
	QKI74168.1	Achromobacter xylosoxidans
	QEQ24636.1	Achromobacter xylosoxidans
	QOD90640.1	Lysobacter sp. CW239
	AER56504.1	Pseudoxanthomonas spadix BD-a59
	AMJ83773.1	Alteromonas mediterranea
	AGQ02875.1	Alteromonas mediterranea UM4b
	AEA99316.1	Alteromonas mediterranea DE
	AEB84756.1	Alicycliphilus denitrificans K601
	QEQ87513.1	Pseudomonas putida
	QKZ04409.1	Pseudomonas eucalypticola
	ABY99978.1	Pseudomonas putida GB-1
	ASD68960.1	Pseudoalteromonas piscicida
	QOD90433.1	Lysobacter sp. CW239
	QTW20698.1	Comamonas kerstersii
	QUI68631.1	Pseudoalteromonas sp. M8
	ADG18168.1	Paraburkholderia atlantica
	ACS18186.1	Variovorax paradoxus S110
	QCZ94033.1	Salinimonas iocasae
	AUC89378.1	Alteromonas sp. MB-3u-76
	APE06853.1	Alteromonas sp. RW2A1
	QFU24106.1	Shewanella sp. YLB-09
	QOY63727.1	Lysobacter sp. H21R4
	QNN69335.1	Thermomonas carbonis
	QPL50846.1	Alteromonas sp. B31-7
	QOD91930.1	Lysobacter sp. CW239
	AXR05993.1	Salinimonas sediminis
	QKV54671.1	Acidovorax antarcticus
	QOW20536.1	Lysobacter sp. H21R20
	QDO85473.1	Shewanella sp. YLB-06
	QSX77905.1	Lysobacter solisilvae
	AEG12794.1	Shewanella baltica BA175
	QPG04748.1	Salinimonas sp. G2-b
	ATY76962.1	Aeromonas veronii
	AYO64015.1	Aeromonas salmonicida subsp. salmonicida 01-B526
	ARW82981.1	Aeromonas salmonicida
	ALZ86127.1	Pseudomonas oryzihabitans
	QSR49648.1	Aeromonas veronii
	QMS78711.1	Aeromonas veronii Hm21
	QNP60313.1	Acidovorax monticola
	BBQ53837.1	Aeromonas veronii
	BCK62417.1	Aeromonas hydrophila
	QJT15875.1	Aeromonas sp. 1805
	AVP85351.1	Aeromonas hydrophila
	AWA07392.1	Aeromonas hydrophila subsp. hydrophila
	ALQ62640.1	Aeromonas hydrophila
	ALP41620.1	Aeromonas schubertii
	QQO04951.1	Luteimonas sp. MC1750
	QQA60476.1	Aeromonas caviae
	BBQ29853.1	Aeromonas caviae
	AXB06151.1	Aeromonas caviae
	ASX11283.1	Aeromonas dhakensis
	QJT35411.1	Aeromonas media
	BBT67345.1	Aeromonas caviae
	BBS16334.1	Aeromonas caviae
	QFU05134.1	Pseudoalteromonas sp. THAF3
	AZQ11593.1	Shewanella khirikhana
	QOG00189.1	Stenotrophomonas sp. CW117
	BBS86444.1	Aeromonas media
	ALJ28014.1	Stenotrophomonas acidaminiphila
	AIS57029.1	Vibrio coralliilyticus
	QGM37189.1	Vibrio sp. THAF191d
	ACJ28652.1	Shewanella piezotolerans WP3
	QEU04779.1	Pseudomonas oryzihabitans
	QPR56424.1	Aeromonas allosaccharophila
	AMJ55567.1	Stenotrophomonas sp. KCTC 12332
	QMT34333.1	Conchiformibius steedae
	ART80512.1	Oceanisphaera avium
	AUX05761.1	Neisseria meningitidis
	QEN81484.1	Neisseria meningitidis
	QEN79324.1	Neisseria meningitidis
	CBA06888.1	Neisseria meningitidis alpha14
	AAF41888.1	Neisseria meningitidis MC58
	QCL69195.1	Neisseria flavescens
	QEO96062.1	Xanthomonas oryzae pv. oryzicola
	QBN87939.1	Xanthomonas oryzae pv. oryzae
	QBA15421.1	Xanthomonas oryzae pv. oryzae
	AXM16525.1	Xanthomonas oryzae pv. oryzae
	AXM33341.1	Xanthomonas oryzae pv. oryzae
	AXM12803.1	Xanthomonas oryzae pv. oryzae
	AQU44557.1	Xanthomonas oryzae pv. oryzae
	AOS11785.1	Xanthomonas oryzae pv. oryzae
	AKO03629.1	Xanthomonas oryzae pv. oryzicola
	AKN99882.1	Xanthomonas oryzae pv. oryzicola
	ACD60581.1	Xanthomonas oryzae pv. oryzae PXO99A
	QKS96634.1	Vibrio alginolyticus
	ARP35187.1	Vibrio alginolyticus
	ARP00403.1	Vibrio alginolyticus
	QMT40930.1	Neisseria shayeganii
	BCB54381.1	Vibrio alginolyticus
	ASY41910.1	Taylorella equigenitalis
	ASY37487.1	Taylorella equigenitalis
	ARB05549.1	Neisseria lactamica
	ANX96576.1	Neisseria meningitidis
	QPH67427.1	Neisseria meningitidis
	ANX99276.1	Neisseria meningitidis
	ANX17766.1	Neisseria meningitidis
	ANX86556.1	Neisseria meningitidis
	ANX78766.1	Neisseria meningitidis
	ANX43071.1	Neisseria meningitidis
	ANX30862.1	Neisseria meningitidis
	AIZ22771.1	Neisseria meningitidis
	SNV69117.1	Neisseria gonorrhoeae
	SBO65672.1	Neisseria gonorrhoeae
	SBO67654.1	Neisseria gonorrhoeae
	BCM96327.1	Neisseria gonorrhoeae
	QIH19525.1	Neisseria gonorrhoeae
	QGG72433.1	Neisseria gonorrhoeae
	QDM61357.1	Neisseria gonorrhoeae
	AZG25259.1	Neisseria gonorrhoeae
	ARC03896.1	Neisseria gonorrhoeae
	ANJ47533.1	Neisseria gonorrhoeae
	AKP10475.1	Neisseria gonorrhoeae
	QSE48793.1	Shewanella putrefaciens
	ASK26414.1	Neisseria chenwenguii
	AOT29203.1	Neisseria meningitidis
	AEO43556.1	Xanthomonas axonopodis pv. citrumelo F1
	QHH17710.1	Vibrio parahaemolyticus
	AYO06564.1	Vibrio parahaemolyticus
	AWG86896.1	Vibrio parahaemolyticus
	AUT90093.1	Vibrio parahaemolyticus
	ATZ72669.1	Idiomarina sp. X4
	AHG65046.1	Advenella mimigardefordensis DPN7
	QBG93085.1	Xanthomonas oryzae
	CCO58706.1	Vibrio nigripulchritudo
	ANW92023.1	Neisseria meningitidis
	SNW07066.1	Eikenella corrodens
	AKR44737.1	Methylophilus sp. TWE2
	AAM42544.1	Xanthomonas campestris pv. campestris str. ATCC 33913
	AQS77847.1	Xanthomonas perforans 91-118
	ACF29476.1	Neisseria gonorrhoeae NCCP11945
	CAP50257.1	Xanthomonas campestris pv. campestris
	AJE18974.1	Neisseria elongata subsp. glycolytica ATCC 29315
	QPG35236.1	Vibrio europaeus
	QEQ74796.1	Xanthomonas citri pv. glycines
	QDS12870.1	Xanthomonas citri pv. glycines
	QCZ89163.1	Xanthomonas citri pv. punicae
	AZU31561.1	Xanthomonas sp. ISO98C4
	ATS25279.1	Xanthomonas phaseoli pv. phaseoli
	AKM91317.1	Neisseria meningitidis
	QEL42914.1	Vibrio parahaemolyticus
	QIF42177.1	Kingella kingae
	CAG2094151.1	Xanthomonas euroxanthea
	AXA83903.1	Lysobacter oculi
	QIY85684.1	Aeromonas hydrophila
	QET63010.1	Vibrio parahaemolyticus
	AMV01847.1	Xanthomonas citri pv. aurantifolii
	QRD74736.1	Xanthomonas citri pv. citri
	APR09895.1	Xanthomonas citri pv. citri
	AKM26344.1	Xanthomonas citri pv. citri
	AJZ19011.1	Xanthomonas citri pv. citri
	AJY87950.1	Xanthomonas citri subsp. citri UI6
	AGM35468.1	Idiomarina loihiensis GSL 199
	QGL24514.1	Neisseria brasiliensis
	AZU94029.1	Xanthomonas citri pv. fuscans
	ARE57954.1	Xanthomonas citri pv. aurantifolii
	QNN46913.1	Thermomonas brevis
	AEX25047.1	Vibrio sp. EJY3
	ASG66392.1	Idiomarina piscisalsi
	QTE94138.1	Shewanella algae
	QTE77231.1	Shewanella algae
	QNT59520.1	Neisseria musculi
	QJD68757.1	Xanthomonas campestris pv. badrii
	CAD0360736.1	Xanthomonas hortorum pv. vitians
	ANS87235.1	Vibrio scophthalmi
	AXI84076.1	Xylella taiwanensis
	QFT09535.1	Vibrio sp. THAF190c
	QMT38007.1	Neisseria sicca
	CBV41736.1	Halomonas elongata DSM 2581
	QTX21485.1	Comamonas aquatica
	ABK49701.1	Shewanella sp. ANA-3
	QEX78476.1	Xanthomonas arboricola pv. pruni
	QOC87231.1	Luteimonas sp. MC1825
	AVL71494.1	Oligella urethralis
	AYO16590.1	Vibrio owensii
	AQW59996.1	Vibrio owensii
	ASI93866.1	Vibrio rotiferianus
	CEN56442.1	Candidatus Methylopumilus turicensis
	SQF83559.1	Neisseria cinerea
	ASK97744.1	Xanthomonas citri pv. vignicola
	SNU84501.1	Pandoraea sputorum
	QBN36710.1	Xanthomonas oryzae pv. oryzae
	QBN24037.1	Xanthomonas oryzae pv. oryzae
	AVU03864.1	Xanthomonas oryzae pv. oryzae
	AUI91566.1	Xanthomonas oryzae pv. oryzae
	ALS93870.1	Xanthomonas oryzae pv. oryzae
	CAD7722625.1	Xanthomonas sp. LMG 31887
	AUZ05185.2	Vitreoscilla sp. C1
	AXR08231.1	Salinimonas sediminis
	AUX60706.1	Simonsiella muelleri ATCC 29453
	CAE6942131.1	Vibrio sp. B1FIG11
	APX09233.1	Vibrio campbellii
	AZR36023.1	Xanthomonas vasicola
	VEJ20793.1	Neisseria animaloris
	SNU79986.1	Neisseria zoodegmatis
	ASR42321.1	Xanthomonas citri pv. mangiferaeindicae
	QCO67555.1	Luteimonas yindakuii
	SQH24433.1	Kingella kingae
	QQP84960.1	Entomomonas sp. F2A
	AUZ54652.1	Stenotrophomonas acidaminiphila
	QNH30133.1	Xylella fastidiosa subsp. fastidiosa
	ALQ94181.1	Xylella fastidiosa
	AMJ58628.1	Stenotrophomonas sp. KCTC 12332
	QPC01775.1	Xylella fastidiosa subsp. multiplex
	QJP48834.1	Xylella fastidiosa subsp. multiplex
	QNN78165.1	Pseudoxanthomonas mexicana
	QLQ27987.1	Pseudoxanthomonas sp.
	AIY66305.1	Pseudoalteromonas piratica
	AJC47734.1	Xanthomonas sacchari
	AMO38043.1	Thauera humireducens
	QNH26923.1	Xanthomonas theicola
	QMT36545.1	Neisseria wadsworthii
	ARV74899.1	Vibrio campbellii CAIM 519 = NBRC 15631
	AVJ28262.1	Achromobacter spanius
	AOX61774.1	Stenotrophomonas sp. LM091
	QNH11473.1	Xanthomonas sp. SI
	QMT47298.1	Neisseria bacilliformis
	QRQ81895.1	Neisseriaceae bacterium 26B
	QGL64831.1	Stenotrophomonas maltophilia
	QEQ23486.1	Achromobacter xylosoxidans
	CKH48019.1	Achromobacter xylosoxidans
	QQQ41733.1	Stenotrophomonas maltophilia
	QGL98329.1	Stenotrophomonas maltophilia
	QBL42116.1	Stenotrophomonas sp. ASS1
	VEE54434.1	Stenotrophomonas maltophilia
	BBQ13262.1	Stenotrophomonas maltophilia
	QLQ27663.1	Pseudoxanthomonas sp.
	QQA81851.1	Stenotrophomonas maltophilia
	QGW65112.1	Lysobacter soli
	QIO89370.1	Stenotrophomonas rhizophila
	QMT35010.1	Neisseria wadsworthii
	QCP02995.1	Salinivibrio kushneri
	ALA87780.1	Stenotrophomonas maltophilia
	AMG46829.1	Achromobacter xylosoxidans
	QDH69637.1	Lysobacter alkalisoli
	AXK71065.1	Lysobacter sp. TY2-98
	ADX48390.1	Acidovorax avenae subsp. avenae ATCC 19860
	VEG78346.1	Cardiobacterium hominis
	QEW08612.1	Nitrincola sp. KXZD1103
	QCF34897.1	Salinivibrio sp. YCSC6
	QPS84530.1	Delftia lacustris
	AWM79412.1	Gammaproteobacteria bacterium ESL0073
	QQO04730.1	Luteimonas sp. MC1750
	AEF89930.1	Delftia sp. Cs1-4
	AWB34972.1	Algicoccus marinus
	QGF09132.1	Bordetella holmesii
	QGE30192.1	Bordetella holmesii
	QGE20450.1	Bordetella holmesii
	QGE05913.1	Bordetella holmesii
	QGD33077.1	Bordetella holmesii
	QGD29826.1	Bordetella holmesii
	QGB08423.1	Bordetella holmesii
	AWP94005.1	Bordetella holmesii
	ATD66444.1	Luteimonas chenhongjianii
	ARB45068.1	Alcanivorax xenomutans
	AFT69606.1	Alcanivorax dieselolei B5
	QIK81770.1	Lysobacter sp. HDW10
	HCK41620.1	Planctomycetaceae bacterium
	QJE96489.1	Luteolibacter luteus
	RYD22235.1	Verrucomicrobiaceae bacterium
	MBK1814889.1	Luteolibacter yonseiensis
	MBD5779760.1	Pelagicoccus sp. NFK12
	MBE2205834.1	Chthoniobacterales bacterium
	MBG7608859.1	Verrucomicrobia bacterium
	MBK73643.1	Verrucomicrobiales bacterium
	MBT6168627.1	Verrucomicrobia bacterium
	MBT7970417.1	Verrucomicrobia bacterium
	MBT7215996.1	Verrucomicrobia bacterium
	MBT6400892.1	Verrucomicrobia bacterium
	MBT4798199.1	Verrucomicrobia bacterium
	HCQ80402.1	Verrucomicrobiales bacterium
	HCN79875.1	Verrucomicrobiales bacterium
	HBI33440.1	Verrucomicrobiales bacterium
	HAN83577.1	Verrucomicrobiales bacterium
	HAE17724.1	Verrucomicrobiales bacterium
	OUV80519.1	Verrucomicrobiaceae bacterium TMED137
	RZN82838.1	Verrucomicrobiaceae bacterium
	HBF16214.1	Verrucomicrobiales bacterium
	AOS43321.1	Lacunisphaera limnophila
	QUE50669.1	Luteolibacter sp. 32A
	HGO56249.1	Planctomycetales bacterium
	RYD30961.1	Verrucomicrobiaceae bacterium
	MBM3854855.1	Verrucomicrobia bacterium
	MBC7981001.1	Armatimonadetes bacterium
	MBK1827983.1	Haloferula rosea
	MBK1883300.1	Luteolibacter pohnpeiensis
	MBC9884568.1	Opitutae bacterium E3
	MBC9871269.1	Opitutae bacterium A3
	MBT6380374.1	Opitutales bacterium
	PTX96380.1	Opitutus sp. ER46
	MBT5814171.1	Opitutales bacterium
	MBT6767549.1	Opitutales bacterium
	MBT5167871.1	Opitutales bacterium
	MBT3483304.1	Opitutales bacterium
	PZR72519.1	Chthoniobacterales bacterium
	QTN33256.1	Akkermansiaceae bacterium
	MBI5690982.1	Verrucomicrobia bacterium
	MBL9193057.1	Opitutaceae bacterium
	OUU58315.1	Verrucomicrobia bacterium TMED60
	MBP7949145.1	Verrucomicrobiales bacterium
	HCR28449.1	Opitutae bacterium
	MAM89995.1	Opitutaceae bacterium
	HCY58199.1	Opitutae bacterium
	HAU59956.1	Opitutae bacterium
	MBL66409.1	Puniceicoccaceae bacterium
	MBL9202629.1	Opitutaceae bacterium
	MBL4576462.1	Opitutaceae bacterium
	MBI4624035.1	Verrucomicrobia bacterium
	MBU3666605.1	Chthoniobacterales bacterium
	MBA3961578.1	Chthoniobacterales bacterium
	MBI5688640.1	Verrucomicrobia bacterium
	MBT7651145.1	Opitutae bacterium
	OUW15701.1	Opitutales bacterium TMED158
	HET88956.1	Chthoniobacterales bacterium
	MBM3842386.1	Verrucomicrobia bacterium
	MBC8149598.1	Verrucomicrobiaceae bacterium
	MBM3864850.1	Verrucomicrobia bacterium
	OUU24293.1	Verrucomicrobia bacterium TMED44
	NDG99937.1	Opitutae bacterium
	HBE95949.1	Verrucomicrobiales bacterium
	MBR00223.1	Verrucomicrobiales bacterium
	MBE2204980.1	Chthoniobacterales bacterium
	NDH16181.1	Opitutae bacterium
	MBA2584947.1	Chthoniobacterales bacterium
	MBL62982.1	Opitutae bacterium
	MBL66311.1	Puniceicoccaceae bacterium
	MBC9897277.1	Opitutae bacterium F3
	RPF80765.1	Verrucomicrobia bacterium TMED71
	HAF59482.1	Opitutae bacterium
	MAE53043.1	Opitutae bacterium
	MBI1369122.1	Planctomycetes bacterium
	RXK55180.1	Oleiharenicola lentus
	MBL6923112.1	Akkermansiaceae bacterium
	OUV10188.1	Verrucomicrobiaceae bacterium TMED86
	HBJ61910.1	Opitutae bacterium
	MAD34670.1	Planctomycetes bacterium
	NJM38645.1	Akkermansiaceae bacterium
	MAK27739.1	Opitutae bacterium
	RCL34050.1	Verrucomicrobia bacterium
	MBB21740.1	Roseibacillus sp.
	MAT32141.1	Roseibacillus sp.
	RPF90531.1	Roseibacillus sp. TMED18
	MSU19738.1	Lacunisphaera sp.
	MBL9211802.1	Opitutaceae bacterium
	MAF22639.1	Roseibacillus sp.
	NCF87483.1	Verrucomicrobiaceae bacterium
	NCF94951.1	Verrucomicrobiaceae bacterium
	MBP52070.1	Opitutae bacterium
	MBT7404937.1	Opitutae bacterium
	MBT5716047.1	Opitutae bacterium
	MBT3666855.1	Opitutae bacterium
	MBT5916795.1	Opitutae bacterium
	MBT7406808.1	Opitutae bacterium
	MBT3540203.1	Opitutae bacterium
	NBR59030.1	Opitutaceae bacterium
	NBR09539.1	Opitutaceae bacterium
	MAY05989.1	Verrucomicrobiales bacterium
	ACB75356.1	Opitutus terrae PB90-1
	HCQ37940.1	Verrucomicrobiales bacterium
	HBM78978.1	Verrucomicrobiales bacterium
	MBQ97675.1	Roseibacillus sp.
	PAW87481.1	Opitutae bacterium Tous-C10FEB
	HAY74073.1	Opitutae bacterium
	SDR70740.1	Opitutus sp. GAS368
	MBT5909345.1	Opitutae bacterium
	MBT6852553.1	Opitutae bacterium
	MBT7924437.1	Opitutae bacterium
	MBT7740189.1	Opitutae bacterium
	MBT3569685.1	Opitutae bacterium
	OUU07371.1	Verrucomicrobia bacterium TMED40
	MBT7650917.1	Opitutae bacterium
	NBX59905.1	Opitutaceae bacterium
	MBO26481.1	Opitutales bacterium
	HAW97802.1	Opitutae bacterium
	HAO95114.1	Verrucomicrobiales bacterium
	HBJ61715.1	Opitutae bacterium
	HAY74834.1	Opitutae bacterium
	MBO26635.1	Opitutales bacterium
	MAK26793.1	Opitutae bacterium
	ACB75086.1	Opitutus terrae PB90-1
	ATC63153.1	Nibricoccus aquaticus
	NBB79799.1	Verrucomicrobia bacterium
	MBT6959266.1	Opitutae bacterium
	MBP7142781.1	Opitutaceae bacterium
	MBN12238.1	Opitutaceae bacterium
	MBP8256341.1	Opitutaceae bacterium
	MBL50193.1	Roseibacillus sp.
	MBJ05682.1	Verrucomicrobiaceae bacterium
	OHE84242.1	Verrucomicrobia bacterium RIFCSPLOWO2_12_FULL_64_8
	MSU48969.1	Opitutus sp.
	QNN22749.1	Planctomycetales bacterium zrk34
	MBI2814568.1	Opitutae bacterium
	MBN38312.1	Opitutae bacterium
[truncated: 152 more rows]

## Sheet: Supplementary Table S4
	Table S4. List of genomes screened for presence of azurin operon.
	Phylum	Accession	Organism	Azurin in operon	N° of genes in operon	Genes annotation
	Acidobacteria	CP064972	Holophagales bacterium	NO
	Bacteroidetes	LR134441	Chryseobacterium antarcticum strain NCTC13489	YES	3	Hypotetical protein; Hypotetical protein
	Bacteroidetes	CP015125	Dokdonia donghaensis DSW-1	YES	2	Predicted hydrolase of the alpha/beta-hydrolase fold
	Bacteroidetes	CP042433	Flavisolibacter ginsenosidimutans strain Gsoil 636	NO
	Bacteroidetes	CP033068	Flavobacterium sp	YES	2	Predicted transcriptional regulator
	Bacteroidetes	CP071448	Flavobacterium sp	YES	2	Predicted transcriptional regulator
	Bacteroidetes	CP006828	Ornithobacterium rhinotracheale	YES	4	Dihydrofolate reductase; Membrane protein TerC; Hypotetical protein
	Bacteroidetes	CP003156	Owenweeksia hongkongensis DSM 17368	NO
	Bacteroidetes	LR590470	Sphingobacterium daejeonense strain NCTC13534	YES	2	Hypotetical protein
	Bacteroidetes	CP038159	Sphingobacterium sp. CZ-2	NO
	Bacteroidetes	CP068082	Sphingobacterium spiritivorum	NO
	Proteobacteria	CP013106.1	Halomonas huangheensis strain BJGMM-B45	NO
	Proteobacteria	CP000926.1	Pseudomonas putida GB-1	YES	2	ABC-type siderophore export system, fused ATPase
	Proteobacteria	CP048833.1	Pseudomonas multiresinivorans strain populi	NO
	Proteobacteria	CP002767.1	Shewanella baltica BA175	NO
	Proteobacteria	NZ_LR130535.1	Pseudomonas aeruginosa isolate paerg011	NO
	Proteobacteria	CP068211	Achromobacter xylosoxidans strain FDAARGOS_1091	NO
	Proteobacteria	CP015767	Bordetella pertussis	NO
	Proteobacteria	CP012392	Neisseria meningitidis strain DE10444	NO
	Proteobacteria	CP043046	Pigmentiphaga aceris strain Mada1488	NO
	Proteobacteria	CP021246	Taylorella equigenitalis strain 98-0554	NO
	PVC	CP059069	Akkermansiaceae bacterium	NO
	PVC	CP016094	Lacunisphaera limnophila	NO
	PVC	CP051774	Luteolibacter luteus	NO
	PVC	CP001032	Opitutus terrae PB90-1	YES	2	Nitrous oxide reductase
	PVC	CP001032	Opitutus terrae PB90-1	NO
	PVC	CP049143	Roseimicrobium sp.	NO
	Acidobacteria	CP015136.1	Luteitalea pratensis	NO
	Acidobacteria	CP064972	Holophagales bacterium	NO

## Sheet: Supplementary Table S5
	Table S5. Number and percentage of genomes of Gammaproteobacteria harboring the azurin coding gene. Genomes belongs to different Pseudomonas, Xhantomonas, Vibrio, Stenotrophomnas, and Xylella species
	Species	N of	N of	% of	Species	N of	N of	% of
		Total	positive	positive		Total	positive	positive
		genomes	genomes	genomes		genomes	genomes	genomes
	Pseudomonas
	P. aeruginosa	8538	3156	37	P. laurylsulfativorans	1	1	100
	P. citronellolis	10	4	40	P. endophytica	1	1	100
	P. knackmussii	2	1	50	P. meliae	2	1	50
	P. chlororaphis	99	30	30	P. donghuensis	4	1	25
	P. syringae	625	409	65	P. mendocina	23	4	17
	P. avellanae	14	2	14	P. glycinae	3	1	33.3
	P. caricapapayae	5	2	40	P. moraviensis	12	1	8
	P. sp	1781	36	0.2	P. parafulva	9	2	22
	P. fluorescens	273	200	73	P. koreensis	21	2	10
	P.frederiksbergensis	15	4	27	P. chengduensis	7	4	56.9
	P. protegens	73	43	59	P. monteilii	40	26	65
	P. azotoformans	10	4	40	P. capeferrum	2	2	100
	P. lundensis	40	2	5	P. entomophila	6	1	17
	P. lurida	18	3	19	P. baetica	3	2	67
	P. trivialis	5	2	40	P. oleovorans	25	4	16
	P. simiae	15	4	27	P. alcaliphila	3	2	67
	P. floridensis	1	1	100	P. putida	192	149	78
	P. orientalis	10	2	20	P. plecoglossicida	18	2	11
	P. paralactis	3	1	33.3	P. rhizosphaerae	1	1	100
	P. lactis	22	2	9	P.pseudoalcaligenes	2	1	50
	P. libanensis	4	1	25	P. resinovorans	3	1	33.3
	P. marginalis	9	3	33.3	P. soli	5	2	40
	P. fragi	37	3	8	P. cremoricolorata	2	1	50
	P. synxantha	19	2	11	P. fulva	74	1	1
	P. batumici	1	1	100	P. mosselii	15	1	7
	P. palleroniana	6	3	50	P. psychrotolerans	24	3	12
	P. fildesensis	1	1	100	P. oryzihabitans	19	2	11
	P. aestus	1	1	100	P. nitroreducens	15	1	7
	P. versuta	3	1	33.3	P. delhiensis	3	1	33.3
	P. tolaasii	18	6	33.3	P.weihenstephanensis	4	1	25
	P. flexibilis	5	3	60	P. cedrina	5	1	20
	P. caspiana	2	1	50	P. tremae	3	1	33.3
	P. veronii	24	2	8	P. haemolytica	6	1	17
	P. brassicacearum	27	5	19	P. indica	4	1	25
	P. antarctica	4	2	50	P. psychrophila	8	2	25
	P. asturiensis	2	1	50	P. deceptionensis	2	1	50
	P. helleri	1	17	16	P. extremorientalis	4	2	50
	P. laurylsulfatiphila	1	1	100	P. costantinii	4	1	25
	P. silesiensis	1	1	100	P. brenneri	7	2	28.9
	P. corrugata	13	2	10	P. edaphica	4	1	25
	P. alkylphenolica	4	2	50	P. proteolytica	11	2	18
	P. amygdali	102	3	3	P. salomonii	4	1	25
	P. savastanoi	126	68	54	P. viridiflava	1549	3	0.1
	P. agarici	5	3	60	P. rhodesiae	13	1	8
	P. luteola	6	1	17	P. arcuscaelestis	3	1	33.3
	P. cannabina	12	3	25	P. ficuserectae	3	1	33.3
	P. extremaustralis	7	1	14	P. flavescens	3	2	67
	P. gessardii	8	2	25	P. umsongensis	9	1	11
	P. cichorii	51	2	4	P. mandelii	11	1	9
	P. panacis	5	1	20	P. mediterranea	8	1	12
	P. sivasensis	2	1	50	P. vancouverensis	3	2	67
	P. grimontii	3	1	33.3	P. otitidis	19	1	5
	P. poae	12	1	8	P. toyotomiensis	5	2	40
	P. lini	6	2	33.3	P. kurunegalensis	2	2	100
	P. lactucae	2	1	50	P. japonica	4	1	25
	P. reinekei	3	2	67	P. oryzicola	1	2	100
	P. moorei	3	1	33.3	P. kermanshahensis *	1	2	100
	P. taetrolens	4	1	25	P. atacamensis *	4	1	25
	P. argentinensis	3	1	33.3	P. guariconensis	10	1	10
	P. jessenii	6	1	17
	Species	N of	N of	% of	Species	N of	N of	% of
		Total	positive	positive		Total	positive	positive
		genomes	genomes	genomes		genomes	genomes	genomes
	Xhantomonas				Vibrio
	X. vesicatoria	16	2	12	V. diabolicus	24	1	4
	X. citri	484	70	14	V. parahaemolyticus	4616	1222	26
	X. euvesicatoria	68	3	4	V. mytili	1	1	100
	X. campestris	125	57	46	V. nigripulchritudo	18	3	17
	X. pisi	2	2	100	V. neptunius	7	1	14
	X. oryzae	458	286	65	V. caribbeanicus	3	1	33
	X dyei	3	1	33	V fortis	3	1	33
	X prunicola	3	2	67	V scophthalmi	4	4	100
	X perforans	437	1	0	V rotiferianus	14	3	21
	X hortorum	33	7	21	V hepatarius	4	1	25
	X nasturtii	2	1	50	V tubiashii	5	2	40
	X floridensis	1	1	100	V harveyi	54	15	27.7
	X arboricola	140	96	69	V owensii	23	3	13
	X populi	1	1	100	V europaeus	4	1	25
	X vasicola	105	9	9	V panuliri	4	1	25
	X cannabis	3	1	33.3	V ichthyoenteri	1	1	100
	X sacchari	7	2	28.9	V campbellii	79	50	63
	X theicola	2	1	50	V azureus	3	2	67
	X translucens	65	1	2	V renipiscarius	2	1	50
	X hyacinthi	2	1	50	V nereis	2	1	50
	X phaseoli	98	4	4	V ostreicida	2	1	50
	X axonopodis	87	2	2	V cholerae	3673	5	0
	X euroxanthea	6	3	50	V alginolyticus	241	106	44
	X bromi	2	1	50	V vulnificus	708	1	0
	X sontii	3	1	33	V fluvialis	191	3	2
	X vesicatoria	16	2	12	V splendidus	111	1	1
	Species	N of	N of	% of	Species	N of	N of	% of
		Total	positive	positive		Total	positive	positive
		genomes	genomes	genomes		genomes	genomes	genomes
	Stenotrophomonas
	S acidaminiphila	12	4	33	S rhizophila	14	2	14
	S sp	137	4	3	S maltophilia	1032	242	23
	S nitritireducens	5	1	20	S ginsengisoli	1	1	100
	S humi	1	1	100	S koreensis	1	1	100
	S daejeonensis *	1	2	200	S panacihumi	2	1	50
	S terrae	1	1	100	S lactitubi	5	1	20
	S pictorum	2	1	50	S indicatrix	15	1	7
	S chelatiphaga	1	1	100	S pavanii	7	2	28.9
	Xylella
	Xylella fastidiosa	130	88	67.7	Xylella taiwanensis	4	1	25

## Sheet: Supplementary Table S6
	Table S6. Number and percentage of genomes of Betaproteobacteria harboring the azurin coding gene belonging to different species
		Genomes				Genomes
	Species	Total	positive	% of	Species	Total	positive	% of
				positive				positive
	Achromobacter aegrifaciens	4	4	100	Lautropia dentalis	1	1	100
	Achromobacter aestuarii	1	1	100	Lautropia mirabilis	6	6	100
	Achromobacter agilis	1	1	100	Lautropia sp.	2	2	100
	Achromobacter animicus	3	3	100	Methylobacillus glycogenes	1	1	100
	Achromobacter anxifer	2	2	100	Methylobacillus rhizosphaerae	1	1	100
	Achromobacter deleyi	6	6	100	Methylophilaceae bacterium	4	4	100
	Achromobacter denitrificans	12	12	100	Methylophilales bacterium	1	1	100
	Achromobacter dolens	4	4	100	Methylophilus rhizosphaerae	1	1	100
	Achromobacter insolitus	11	11	100	Methylophilus sp.	5	5	100
	Achromobacter insuavis	2	2	100	Methylotenera sp.	2	2	100
	Achromobacter kerstersii	2	2	100	Methylovorus glucosotrophus	1	1	100
	Achromobacter marplatensis	4	4	100	Methylovorus sp.	1	1	100
	Achromobacter mucicolens	5	5	100	Microvirgula aerodenitrificans	1	1	100
	Achromobacter pestifer	2	2	100	Microvirgula sp.	1	1	100
	Achromobacter piechaudii	5	5	100	Neisseria animalis	3	3	100
	Achromobacter pulmonis	2	2	100	Neisseria animaloris	3	3	100
	Achromobacter ruhlandii	11	11	100	Neisseria arctica	1	1	100
	Achromobacter sp.	41	41	100	Neisseria bacilliformis	1	1	100
	Achromobacter spanius	7	7	100	Neisseria brasiliensis	2	2	100
	Achromobacter veterisilvae	1	1	100	Neisseria canis	2	2	100
	Achromobacter xylosoxidans	65	65	100	Neisseria chenwenguii	2	2	100
	Acidovorax antarcticus	1	1	100	Neisseria cinerea	2	2	100
	Acidovorax anthurii	1	1	100	Neisseria dentiae	3	3	100
	Acidovorax avenae	15	15	100	Neisseria dumasiana	3	3	100
	Acidovorax cattleyae	3	3	100	Neisseria elongata	6	6	100
	Acidovorax cavernicola	1	1	100	Neisseria flavescens	6	6	100
	Acidovorax citrulli	7	7	100	Neisseria gonorrhoeae	660	660	100
	Acidovorax konjaci	2	2	100	Neisseria iguanae	1	1	100
	Acidovorax monticola	1	1	100	Neisseria lactamica	9	9	100
	Acidovorax radicis	1	1	100	Neisseria meningitidis	2319	2319	100
	Acidovorax soli	1	1	100	Neisseria mucosa	6	6	100
	Acidovorax sp.	16	16	100	Neisseria musculi	1	1	100
	Acidovorax valerianellae	1	1	100	Neisseria perflava	2	2	100
	Acidovorax wautersii	1	1	100	Neisseria shayeganii	1	1	100
	Advenella faeciporci	1	1	100	Neisseria sicca	6	6	100
	Advenella incenata	1	1	100	Neisseria sp.	30	30	100
	Advenella kashmirensis	3	3	100	Neisseria subflava	3	3	100
	Advenella sp.	2	2	100	Neisseria wadsworthii	1	1	100
	Alcaligenaceae bacterium	22	22	100	Neisseria weaveri	2	2	100
	Alcaligenes aquatilis	2	2	100	Neisseria zalophi	1	1	100
	Alcaligenes faecalis	31	31	100	Neisseria zoodegmatis	3	3	100
	Alcaligenes pakistanensis	1	1	100	Neisseriaceae bacterium	24	24	100
	Alcaligenes sp.	2	2	100	Nitrosomonadales bacterium	1	1	100
	Alicycliphilus denitrificans	4	4	100	Nitrosomonas sp.	2	2	100
	Alicycliphilus sp.	2	2	100	Nitrosomonas stercoris	1	1	100
	Alysiella crassa	1	1	100	Nitrosovibrio sp.	1	1	100
	Alysiella filiformis	2	2	100	Oligella ureolytica	3	3	100
	Aquabacterium sp.	1	1	100	Oligella urethralis	8	8	100
	Azoarcus indigens	2	2	100	Orrella amnicola	1	1	100
	Azoarcus nasutitermitis	1	1	100	Orrella dioscoreae	1	1	100
	Azoarcus rhizosphaerae	1	1	100	Orrella marina	1	1	100
	Azoarcus sp.	1	1	100	Oryzisolibacter propanilivorax	1	1	100
	Basilea psittacipulmonis	1	1	100	Ottowia oryzae	1	1	100
	Bergeriella denitrificans	1	1	100	Ottowia sp.	2	2	100
	beta proteobacterium	1	1	100	Oxalobacteraceae bacterium	1	1	100
	Betaproteobacteria bacterium	4	4	100	Paenalcaligenes hominis	3	3	100
	Bordetella bronchiseptica	35	35	100	Paenalcaligenes suwonensis	1	1	100
	Bordetella genomosp.	11	11	100	Pandoraea anhela	1	1	100
	Bordetella holmesii	75	75	100	Pandoraea aquatica	1	1	100
	Bordetella holmseii	1	1	100	Pandoraea commovens	1	1	100
	Bordetella parapertussis	91	91	100	Pandoraea sputorum	4	4	100
	Bordetella pertussis	1028	1028	100	Paraburkholderia sp.	1	1	100
	Bordetella petrii	3	3	100	Paracandidimonas soli	1	1	100
	Bordetella sp.	2	2	100	Parapusillimonas granuli	2	2	100
	Bordetella trematum	2	2	100	Paucimonas lemoignei	1	1	100
	Burkholderiaceae bacterium	9	9	100	Pelistega europaea	1	1	100
	Burkholderiales bacterium	6	6	100	Pelistega indica	2	2	100
	Comamonas aquatica	3	3	100	Pelistega ratti	1	1	100
	Comamonas kerstersii	5	5	100	Pelistega suis	1	1	100
	Comamonas odontotermitis	2	2	100	Pigmentiphaga aceris	1	1	100
	Comamonas piscis	1	1	100	Pigmentiphaga humi	1	1	100
	Comamonas sp.	25	25	100	Pigmentiphaga kullae	1	1	100
	Comamonas suwonensis	1	1	100	Pigmentiphaga litoralis	3	3	100
	Comamonas terrigena	3	3	100	Pigmentiphaga sp.	2	2	100
	Comamonas testosteroni	8	8	100	Pseudacidovorax intermedius	2	2	100
	Comamonas thiooxydans	16	16	100	Pseudacidovorax sp.	3	3	100
	Conchiformibius steedae	2	2	100	Pseudomethylobacillus aquaticus	1	1	100
	Corticibacter populi	2	2	100	Pseudorhodoferax aquiterrae	1	1	100
	Corticimicrobacter populi	1	1	100	Pseudorhodoferax soli	1	1	100
	Cupriavidus sp.	1	1	100	Pseudorhodoferax sp.	1	1	100
	Delftia acidovorans	15	15	100	Pusillimonas caeni	1	1	100
	Delftia lacustris	4	4	100	Pusillimonas ginsengisoli	2	2	100
	Delftia sp.	22	22	100	Pusillimonas harenae	2	2	100
	Delftia tsuruhatensis	6	6	100	Pusillimonas noertemannii	3	3	100
	Diaphorobacter aerolatus	1	1	100	Pusillimonas soli	2	2	100
	Diaphorobacter ruginosibacter	1	1	100	Pusillimonas sp.	5	5	100
	Diaphorobacter sp.	3	3	100	Rhizobacter gummiphilus	2	2	100
	Caenimonas koreensis	1	1	100	Rhodocyclaceae bacterium	3	3	100
	Candidatus Dactylopiibacterium carminicum	4	4	100	Simonsiella muelleri	1	1	100
	Candidimonas bauzanensis	1	1	100	Taylorella asinigenitalis	1	1	100
	Candidimonas sp.	1	1	100	Taylorella equigenitalis	10	10	100
	Comamonadaceae bacterium	6	6	100	Thauera humireducens	1	1	100
	Comamonas acidovorans	1	1	100	Thauera sp.	2	2	100
	Eikenella corrodens	9	9	100	Uruburuella suis	1	1	100
	Eikenella halliae	1	1	100	Variovorax beijingensis	3	3	100
	Eikenella longinqua	1	1	100	Variovorax boronicumulans	5	5	100
	Eikenella sp.	1	1	100	Variovorax ginsengisoli	1	1	100
	Giesbergeria sp.	1	1	100	Variovorax guangxiensis	1	1	100
	Herbaspirillum robiniae	2	2	100	Variovorax paradoxus	5	5	100
	Herminiimonas arsenicoxydans	2	2	100	Variovorax sp.	14	14	100
	Herminiimonas contaminans	1	1	100	Vitreoscilla sp.	2	2	100
	Herminiimonas sp.	1	1	100	Xylophilus ampelinus	1	1	100
	Hydrogenophaga sp.	1	1	100	Xylophilus sp.	4	4	100
	Kingella denitrificans	2	2	100	Zoogloeaceae bacterium	1	1	100
	Kingella kingae	3	3	100
	Kingella negevensis	1	1	100
	Kingella potus	1	1	100
	Kingella sp.	1	1	100
